# Supplementary material for: The Evolution and Characterization of the RNA Interference Pathways in Lophotrochozoa
Source: Genome Biol Evol. 2024 May 7;16(5):evae098. doi: 10.1093/gbe/evae098 (PMC11114477; doi:10.1093/gbe/evae098)
Supplement: evae098_Supplementary_Data [file evae098_supplementary_data.zip]

Archive with 3 entries (3 files):
- Supplementary_figures.pdf
- Supplementary_materials.zip
- Supplementary_tables.xlsx
