# Supplementary material for: The Evolution and Characterization of the RNA Interference Pathways in Lophotrochozoa
Source: Genome Biol Evol. 2024 May 7;16(5):evae098. doi: 10.1093/gbe/evae098 (PMC11114477; doi:10.1093/gbe/evae098)
Supplement: evae098_Supplementary_Data [file evae098_supplementary_data.zip › Supplementary_tables.xlsx]

## Sheet: Supplementary table S1
Protein	Species	Phylum	Argonaute family	Uniprot accession code
AGO1	Homo sapiens	Chordata	AGO-like	Q9UL18
AGO2	Homo sapiens	Chordata	AGO-like	Q9UKV8
AGO3	Homo sapiens	Chordata	AGO-like	Q9H9G7
AGO4	Homo sapiens	Chordata	AGO-like	Q9HCK5		Supplementary table S1: list of Argonuate proteins used as reference.
HIWI	Homo sapiens	Chordata	PIWI-like	Q96J94
HILI	Homo sapiens	Chordata	PIWI-like	Q8TC59
AGO1	Drosophila melanogaster	Arthropoda	AGO-like	Q32KD4
AGO2	Drosophila melanogaster	Arthropoda	AGO-like	Q9VUQ5
PIWI	Drosophila melanogaster	Arthropoda	PIWI-like	Q9VKM1
AUB	Drosophila melanogaster	Arthropoda	PIWI-like	O76922
AGO3	Drosophila melanogaster	Arthropoda	PIWI-like	Q7PLK0
ALG1	Caenorhabditis elgans	Nematoda	AGO-like	G5EES3
ALG2	Caenorhabditis elgans	Nematoda	AGO-like	Q86B39
ERGO1	Caenorhabditis elgans	Nematoda	AGO-like	O61931
WAGO1	Caenorhabditis elgans	Nematoda	WAGO-like	Q21770
WAGO4	Caenorhabditis elgans	Nematoda	WAGO-like	O62275
CSR1	Caenorhabditis elgans	Nematoda	WAGO-like	Q27GU1
PRG1	Caenorhabditis elgans	Nematoda	PIWI-like	P90786
AGO1	Nematostella vectensis	Cnidaria	AGO-like	U3MIG1
AGO2	Nematostella vectensis	Cnidaria	AGO-like	U3MH35
PIWI1	Nematostella vectensis	Cnidaria	PIWI-like	A7RFC2
PIWI2	Nematostella vectensis	Cnidaria	PIWI-like	A0A286RTI8
AGO	Trypanosoma brucei	Euglenozoa	outgroup	Q6T6K0
PIWI	Trypanosoma brucei	Euglenozoa	outgroup	Q6T6J9

## Sheet: supplementary table S2
Colonna1	Colonna2	Colonna3	Colonna4	Colonna5	Colonna6	Colonna7	Colonna8	Colonna9
Supplementary Table S2: the result of a HHMER run where we scanned the MID domain profile against the annotated Argonaute proteins
Target Name	accession	tlen	Query Name	accession	qlen	E-value	score	bias
MID_domain	-	83	Q9UL18_H_sapiens_AGO1	-	857	5.3e-40	121.9	0.6
MID_domain	-	83	Q9UL18_H_sapiens_AGO1	-	857	5.3e-40	121.9	0.6
MID_domain	-	83	Q9H9G7_H_sapiens_AGO3	-	860	1e-37	114.6	0.4
MID_domain	-	83	Q9H9G7_H_sapiens_AGO3	-	860	1e-37	114.6	0.4
MID_domain	-	83	Q9HCK5_H_sapiens_AGO4	-	861	1.6e-38	117.1	0.6
MID_domain	-	83	Q9HCK5_H_sapiens_AGO4	-	861	1.6e-38	117.1	0.6
MID_domain	-	83	A7RFC2_N_Vectensis_PIWI1	-	871	7.1e-06	12.6	0.0
MID_domain	-	83	A7RFC2_N_Vectensis_PIWI1	-	871	7.1e-06	12.6	0.0
MID_domain	-	83	O62275_C_elegans_WAGO4	-	965	5.2e-06	13.0	0.0
MID_domain	-	83	Q9VUQ5_D_melanogaster_AGO2	-	1214	4.7e-29	86.8	0.3
MID_domain	-	83	Q9VUQ5_D_melanogaster_AGO2	-	1214	4.7e-29	86.8	0.3
MID_domain	-	83	Q9VUQ5_D_melanogaster_AGO2	-	1214	4.7e-29	86.8	0.3
MID_domain	-	83	Q9UKV8_H_sapiens_AGO2	-	859	8.8e-39	118.0	0.8
MID_domain	-	83	Q9UKV8_H_sapiens_AGO2	-	859	8.8e-39	118.0	0.8
MID_domain	-	83	Q86B39_C_elegans_ALG2	-	891	8.1e-37	111.7	0.5
MID_domain	-	83	Q86B39_C_elegans_ALG2	-	891	8.1e-37	111.7	0.5
MID_domain	-	83	G5EES3_C_elegans_ALG1	-	1023	9.7e-39	117.9	1.0
MID_domain	-	83	G5EES3_C_elegans_ALG1	-	1023	9.7e-39	117.9	1.0
MID_domain	-	83	Q9VKM1_D_melanogaster_PIWI	-	843	3.4e-06	13.6	0.0
MID_domain	-	83	Q9VKM1_D_melanogaster_PIWI	-	843	3.4e-06	13.6	0.0
MID_domain	-	83	Q9VKM1_D_melanogaster_PIWI	-	843	3.4e-06	13.6	0.0
MID_domain	-	83	Q32KD4_D_melanogaster_AGO1	-	984	2.1e-39	120.0	0.2
MID_domain	-	83	Q32KD4_D_melanogaster_AGO1	-	984	2.1e-39	120.0	0.2
MID_domain	-	83	U3MIG1_N_vectensis_AGO1	-	852	8.4e-29	86.0	0.1
MID_domain	-	83	U3MH35_N_vectensis_AGO2	-	1175	1.2e-29	88.8	0.5
MID_domain	-	83	U3MH35_N_vectensis_AGO2	-	1175	1.2e-29	88.8	0.5
MID_domain	-	83	XP_013068460.1_AGO2like_Biomphalaria_gl	-	901	4.2e-41	125.5	0.1
MID_domain	-	83	XP_022317079.1_piwil_Crassostrea_vi	-	940	1.4e-06	14.8	0.1
MID_domain	-	83	XP_022322138.1_AGO2l_Crassostrea_vi	-	968	2.1e-40	123.2	0.0
MID_domain	-	83	XP_022332948.1_AGO2l_Crassostrea_vi	-	917	1.5e-39	120.5	0.0
MID_domain	-	83	XP_022338751.1_piwil_Crassostrea_vi	-	876	9.5e-09	21.8	0.0
MID_domain	-	83	XP_022341463.1_piwil_Crassostrea_vi	-	876	9.5e-09	21.8	0.0
MID_domain	-	83	XP_005107587.1_AGO2l_Aplysia_ca	-	932	7.6e-41	124.6	0.1
MID_domain	-	83	XP_012942742.1_AGO1l_Aplysia_ca	-	816	1.6e-19	56.3	0.1
MID_domain	-	83	XP_041347969.1_piwil_Gigantopelta_ae	-	874	5.2e-06	13.0	0.0
MID_domain	-	83	XP_041347969.1_piwil_Gigantopelta_ae	-	874	5.2e-06	13.0	0.0
MID_domain	-	83	XP_041360921.1_AGO2l_Gigantopelta_ae	-	901	4e-41	125.5	0.1
MID_domain	-	83	XP_046362549.1_AGO2l_Haliotis_rufescens	-	926	1.5e-40	123.7	0.0
MID_domain	-	83	XP_046371599.1_piwil_Haliotis_rufescens	-	880	2.2e-06	14.2	0.0
MID_domain	-	83	XP_046371599.1_piwil_Haliotis_rufescens	-	880	2.2e-06	14.2	0.0
MID_domain	-	83	XP_048257294.1_piwil_Haliotis_rufescens	-	674	1.9e-06	14.4	0.1
MID_domain	-	83	XP_048257294.1_piwil_Haliotis_rufescens	-	674	1.9e-06	14.4	0.1
MID_domain	-	83	XP_009064000.1_hypothetical_LOTGIDRAFT_Lottia_gi	-	919	3.1e-40	122.7	0.0
MID_domain	-	83	XP_045173270.1_piwil_Mercenaria_me	-	871	7e-08	19.0	0.3
MID_domain	-	83	XP_045173270.1_piwil_Mercenaria_me	-	871	7e-08	19.0	0.3
MID_domain	-	83	XP_045180828.1_AGO2l_Mercenaria_me	-	898	5.2e-17	48.2	0.0
MID_domain	-	83	XP_021356148.1_AGO2l_Mizuhopecten_ye	-	914	1.5e-40	123.7	0.0
MID_domain	-	83	XP_014782490.1_AGO2l_Octopus_bi	-	906	9.5e-38	114.7	0.1
MID_domain	-	83	XP_014782617.1_AGO2l_Octopus_bi	-	814	2.8e-39	119.6	0.1
MID_domain	-	83	XP_014782617.1_AGO2l_Octopus_bi	-	814	2.8e-39	119.6	0.1
MID_domain	-	83	XP_048752930.1_piwil_Ostrea_ed	-	872	1.1e-07	18.3	0.0
MID_domain	-	83	XP_048760688.1_piwil_Ostrea_ed	-	940	8e-07	15.6	0.1
MID_domain	-	83	XP_048764610.1_piwil_Ostrea_ed	-	941	1.6e-07	17.9	0.1
MID_domain	-	83	XP_048780341.1_AGO2l_Ostrea_ed	-	950	2e-40	123.3	0.0
MID_domain	-	83	XP_048781104.1_AGO2l_Ostrea_ed	-	917	1.8e-39	120.2	0.1
MID_domain	-	83	XP_048781104.1_AGO2l_Ostrea_ed	-	917	1.8e-39	120.2	0.1
MID_domain	-	83	XP_050395105.1_AGO2l_Patella_vu	-	921	8.6e-41	124.5	0.0
MID_domain	-	83	XP_033727108.1_AGO2l_Pecten_ma	-	914	1.6e-40	123.6	0.0
MID_domain	-	83	XP_025092974.1_AGO2l_Pomacea_ca	-	896	4.2e-40	122.3	0.2
MID_domain	-	83	XP_025092974.1_AGO2l_Pomacea_ca	-	896	4.2e-40	122.3	0.2
MID_domain	-	83	Sgl002983-mRNA1_Saccostrea_gl	-	911	1e-39	121.0	0.0
MID_domain	-	83	Sgl009330-mRNA1_Saccostrea_gl	-	945	8.8e-08	18.7	0.2
MID_domain	-	83	Sgl015064-mRNA1_Saccostrea_gl	-	1939	3.8e-11	29.5	0.0
MID_domain	-	83	Sgl015064-mRNA1_Saccostrea_gl	-	1939	3.8e-11	29.5	0.0
MID_domain	-	83	Sgl015238-mRNA1_Saccostrea_gl	-	881	1.5e-35	107.6	0.0
MID_domain	-	83	Sgl020625-mRNA1_Saccostrea_gl	-	1118	2.4e-40	123.0	0.0
MID_domain	-	83	XP_012792763.2_Argonaute1_Schistosoma_ha	-	1043	2.8e-37	113.2	0.0
MID_domain	-	83	XP_051074541.1_Argonaute2_Schistosoma_ha	-	932	1.9e-06	14.4	0.0
MID_domain	-	83	XP_024349713.1_argonaute-2_Echinococcus_gr	-	1133	3e-35	106.7	0.1
MID_domain	-	83	XP_009013929.1_hypothetical_HELRODRAFT_partial_Helobdella_ro	-	769	2.8e-08	20.3	0.1
MID_domain	-	83	XP_009013929.1_hypothetical_HELRODRAFT_partial_Helobdella_ro	-	769	2.8e-08	20.3	0.1
MID_domain	-	83	XP_009019424.1_hypothetical_HELRODRAFT_Helobdella_ro	-	847	8.5e-39	118.1	0.1
MID_domain	-	83	XP_009030064.1_hypothetical_HELRODRAFT_Helobdella_ro	-	688	2.5e-13	36.4	0.0
MID_domain	-	83	XP_013421307.1_argonaute-2_Lingula_an	-	1046	1.4e-40	123.8	0.1
MID_domain	-	83	XP_013421307.1_argonaute-2_Lingula_an	-	1046	1.4e-40	123.8	0.1
MID_domain	-	83	XP_009165314.1_hypothetical_T265_02735_Opisthorchis_vi	-	1013	4.1e-37	112.7	0.0
MID_domain	-	83	XP_050095807.1_Argo2_Anopheles_aq	-	957	4.1e-40	122.3	0.1
MID_domain	-	83	XP_050095807.1_Argo2_Anopheles_aq	-	957	4.1e-40	122.3	0.1
MID_domain	-	83	XP_033640928.1_Argo2like_Asterias_ru	-	906	5.2e-38	115.5	1.5
MID_domain	-	83	XP_033640928.1_Argo2like_Asterias_ru	-	906	5.2e-38	115.5	1.5
MID_domain	-	83	NP_001239488.1_Argo4_Danio_re	-	863	1.2e-38	117.6	0.6
MID_domain	-	83	NP_001239488.1_Argo4_Danio_re	-	863	1.2e-38	117.6	0.6
MID_domain	-	83	NP_001289161.1_Argo3_Danio_re	-	867	1.9e-37	113.8	0.3
MID_domain	-	83	NP_001289161.1_Argo3_Danio_re	-	867	1.9e-37	113.8	0.3
MID_domain	-	83	XP_005158529.2_Argo1_Danio_re	-	871	5.8e-40	121.8	0.8
MID_domain	-	83	XP_005158529.2_Argo1_Danio_re	-	871	5.8e-40	121.8	0.8
MID_domain	-	83	XP_005159513.1_Argo3_Danio_re	-	867	2.9e-38	116.4	0.5
MID_domain	-	83	XP_005159513.1_Argo3_Danio_re	-	867	2.9e-38	116.4	0.5
MID_domain	-	83	XP_009292643.1_Argo2_Danio_re	-	898	1.3e-37	114.3	0.8
MID_domain	-	83	XP_009292643.1_Argo2_Danio_re	-	898	1.3e-37	114.3	0.8
MID_domain	-	83	XP_009292643.1_Argo2_Danio_re	-	898	1.3e-37	114.3	0.8
MID_domain	-	83	NP_001026071.2_Argo3_Gallus_ga	-	860	1.1e-37	114.5	0.4
MID_domain	-	83	NP_001026071.2_Argo3_Gallus_ga	-	860	1.1e-37	114.5	0.4
MID_domain	-	83	NP_001304141.1_Argo1_Gallus_ga	-	857	5.3e-40	121.9	0.6
MID_domain	-	83	NP_001304141.1_Argo1_Gallus_ga	-	857	5.3e-40	121.9	0.6
MID_domain	-	83	NP_001383409.1_Argo4_Gallus_ga	-	861	1.7e-38	117.1	0.4
MID_domain	-	83	NP_001383409.1_Argo4_Gallus_ga	-	861	1.7e-38	117.1	0.4
MID_domain	-	83	XP_040529398.1_Argo2_Gallus_ga	-	864	5.3e-39	118.7	0.9
MID_domain	-	83	XP_040529398.1_Argo2_Gallus_ga	-	864	5.3e-39	118.7	0.9
MID_domain	-	83	XP_024499485.1_Strongyloides_ratti	-	966	5.7e-37	112.2	1.3
MID_domain	-	83	XP_024499485.1_Strongyloides_ratti	-	966	5.7e-37	112.2	1.3
MID_domain	-	83	XP_024499485.1_Strongyloides_ratti	-	966	5.7e-37	112.2	1.3
MID_domain	-	83	XP_024500338.1_Strongyloides_ratti	-	956	4.6e-32	96.5	0.4
MID_domain	-	83	XP_024500338.1_Strongyloides_ratti	-	956	4.6e-32	96.5	0.4
MID_domain	-	83	XP_024501087.1_Strongyloides_ratti	-	884	5.5e-09	22.5	0.1
MID_domain	-	83	XP_024501158.1_Strongyloides_ratti	-	884	3.2e-09	23.3	0.1
MID_domain	-	83	XP_024501380.1_Strongyloides_ratti	-	908	1.2e-13	37.4	0.3
MID_domain	-	83	XP_024504884.1_Strongyloides_ratti	-	1170	5.5e-10	25.7	1.3
MID_domain	-	83	XP_024504884.1_Strongyloides_ratti	-	1170	5.5e-10	25.7	1.3
MID_domain	-	83	XP_024504884.1_Strongyloides_ratti	-	1170	5.5e-10	25.7	1.3
MID_domain	-	83	XP_024508426.1_Strongyloides_ratti	-	935	1e-35	108.2	0.3
MID_domain	-	83	XP_024508426.1_Strongyloides_ratti	-	935	1e-35	108.2	0.3
MID_domain	-	83	XP_024509277.1_Strongyloides_ratti	-	919	8.9e-12	31.5	0.2
MID_domain	-	83	XP_024509277.1_Strongyloides_ratti	-	919	8.9e-12	31.5	0.2
MID_domain	-	83	XP_024509292.1_Strongyloides_ratti	-	919	7.7e-12	31.7	0.1
MID_domain	-	83	XP_024509292.1_Strongyloides_ratti	-	919	7.7e-12	31.7	0.1
MID_domain	-	83	XP_024509323.1_Strongyloides_ratti	-	934	5.9e-11	28.8	0.1
MID_domain	-	83	XP_024509323.1_Strongyloides_ratti	-	934	5.9e-11	28.8	0.1
MID_domain	-	83	Bugula_ne_g27968.t1	-	901	1.5e-39	120.4	0.0
MID_domain	-	83	Bugula_ne_g27971.t1	-	621	2.6e-16	46.0	0.0
MID_domain	-	83	Bugula_ne_g27974.t1	-	1003	1.4e-15	43.7	0.0
MID_domain	-	83	Euprymna_sc_g41641.t1	-	877	1.2e-38	117.6	0.1
MID_domain	-	83	Euprymna_sc_g22415.t1	-	824	6.9e-06	12.6	0.0
MID_domain	-	83	Piscicola_ge_g17355.t1	-	1000	6.5e-37	112.0	0.3
MID_domain	-	83	Piscicola_ge_g17355.t1	-	1000	6.5e-37	112.0	0.3
MID_domain	-	83	Piscicola_ge_g18182.t1	-	920	8.9e-39	118.0	0.1
MID_domain	-	83	Piscicola_ge_g211.t1	-	871	4.2e-08	19.7	0.0
MID_domain	-	83	Taenia_pi_g612.t1	-	982	3e-35	106.7	0.1
MID_domain	-	83	Taenia_pi_g612.t1	-	982	3e-35	106.7	0.1
MID_domain	-	83	Lineus_lo_g5923.t1	-	935	3.6e-06	13.5	0.0
MID_domain	-	83	Lineus_lo_g14864.t1	-	866	2e-09	23.9	0.3
MID_domain	-	83	Lineus_lo_g14864.t1	-	866	2e-09	23.9	0.3
MID_domain	-	83	Lineus_lo_g35952.t1	-	926	6.8e-06	12.6	0.0
MID_domain	-	83	Lineus_lo_g32474.t4	-	935	8.2e-40	121.3	0.0
MID_domain	-	83	Lineus_lo_g32475.t1	-	899	3.2e-40	122.6	0.1
MID_domain	-	83	Acanthopleura_gr_g13683.t1	-	951	2.5e-06	14.0	0.2
MID_domain	-	83	Acanthopleura_gr_g13683.t1	-	951	2.5e-06	14.0	0.2
MID_domain	-	83	Acanthopleura_gr_g28620.t4	-	862	5.1e-41	125.2	0.0
MID_domain	-	83	Acanthopleura_gr_g1430.t1	-	870	2.4e-06	14.0	0.2
MID_domain	-	83	Acanthopleura_gr_g1430.t1	-	870	2.4e-06	14.0	0.2
MID_domain	-	83	Acanthopleura_gr_g1430.t1	-	870	2.4e-06	14.0	0.2
MID_domain	-	83	Cristatella_mu_g16623.t1	-	614	2.1e-32	97.6	0.1
MID_domain	-	83	Cristatella_mu_g16623.t1	-	614	2.1e-32	97.6	0.1
MID_domain	-	83	Cristatella_mu_g11794.t1	-	493	6.8e-19	54.3	0.1
MID_domain	-	83	Cristatella_mu_g11794.t1	-	493	6.8e-19	54.3	0.1
MID_domain	-	83	Schmidtea_me_g108315.t1	-	775	9.3e-09	21.8	0.0
MID_domain	-	83	Schmidtea_me_g108315.t1	-	775	9.3e-09	21.8	0.0
MID_domain	-	83	Schmidtea_me_g9618.t1	-	890	1.1e-40	124.1	0.1
MID_domain	-	83	Schmidtea_me_g9618.t2	-	1093	1.3e-40	123.8	0.1
MID_domain	-	83	Phoronis_au_g11987.t1	-	1011	3.7e-40	122.4	0.1
MID_domain	-	83	Phoronis_au_g12513.t1	-	907	3.4e-07	16.8	0.1
MID_domain	-	83	Phoronis_au_g12513.t1	-	907	3.4e-07	16.8	0.1
MID_domain	-	83	Phoronis_au_g12513.t1	-	907	3.4e-07	16.8	0.1
MID_domain	-	83	Phoronis_au_g12524.t2	-	1053	6.7e-07	15.8	0.0
MID_domain	-	83	Membranipora_me_g5368.t1	-	1000	2.9e-39	119.5	0.0
MID_domain	-	83	Bugulina_st_g10733.t1	-	1384	2e-39	120.0	0.0
MID_domain	-	83	Alitta_vi_g27014.t1	-	1438	2.1e-38	116.8	0.0
MID_domain	-	83	Acropora_mu_g38047.t1	-	753	6.7e-31	92.7	0.0
MID_domain	-	83	Acropora_mu_g38099.t1	-	1013	2.1e-19	55.9	0.1
MID_domain	-	83	Acropora_mu_g38099.t1	-	1013	2.1e-19	55.9	0.1
MID_domain	-	83	Acropora_mu_g38100.t2	-	784	3.3e-20	58.5	0.1
MID_domain	-	83	Acropora_mu_g38100.t2	-	784	3.3e-20	58.5	0.1
MID_domain	-	83	Acropora_mu_g38101.t1	-	762	5e-20	57.9	0.0
MID_domain	-	83	Cryptosula_pa_g31140.t1	-	834	6.4e-19	54.4	0.0
MID_domain	-	83	Cryptosula_pa_g14273.t1	-	872	3.1e-39	119.5	0.0
MID_domain	-	83	Notospermus_ge_g52577.t1	-	1002	5.3e-06	13.0	0.0
MID_domain	-	83	Notospermus_ge_g24581.t1	-	1580	1.7e-27	81.8	2.5
MID_domain	-	83	Notospermus_ge_g24581.t1	-	1580	1.7e-27	81.8	2.5
MID_domain	-	83	Notospermus_ge_g24581.t1	-	1580	1.7e-27	81.8	2.5
MID_domain	-	83	Notospermus_ge_g24581.t1	-	1580	1.7e-27	81.8	2.5
MID_domain	-	83	Notospermus_ge_g18962.t1	-	648	1.5e-40	123.7	0.0
MID_domain	-	83	Hemithiris_ps_comp29431_c0_seq1_len_3913.p1	-	602	5e-40	122.0	0.1
MID_domain	-	83	Hemithiris_ps_comp29431_c0_seq1_len_3913.p1	-	602	5e-40	122.0	0.1
MID_domain	-	83	Malacobdella_gr_comp30892_c0_seq10.p1	-	800	2.3e-11	30.1	0.0
MID_domain	-	83	Malacobdella_gr_comp30892_c0_seq11.p1	-	806	2.4e-11	30.1	0.0
MID_domain	-	83	Paranemertes_pe_comp34412_c0_seq1_len_2745.p1	-	740	2.5e-09	23.6	0.8
MID_domain	-	83	Paranemertes_pe_comp34412_c0_seq1_len_2745.p1	-	740	2.5e-09	23.6	0.8
MID_domain	-	83	Paranemertes_pe_comp34412_c0_seq5_len_1293.p1	-	430	8.8e-10	25.1	0.4
MID_domain	-	83	Paranemertes_pe_comp34412_c0_seq5_len_1293.p1	-	430	8.8e-10	25.1	0.4
MID_domain	-	83	Pedicellina_ce_comp35143_c0_seq1.p1	-	918	8.2e-39	118.1	0.1
MID_domain	-	83	Phoronis_va_comp96016_c0_seq1.p1	-	875	1.7e-06	14.6	0.0
MID_domain	-	83	Phoronis_va_comp96016_c0_seq1.p1	-	875	1.7e-06	14.6	0.0
MID_domain	-	83	Tubulanus_po_S_22_4697.p1	-	875	3.7e-07	16.7	0.0
MID_domain	-	83	Tubulanus_po_S_22_4697.p1	-	875	3.7e-07	16.7	0.0
MID_domain	-	83	Tubulanus_po_S_22_804.p1	-	1065	5.6e-16	44.9	0.1
MID_domain	-	83	Tubulanus_po_S_22_804.p1	-	1065	5.6e-16	44.9	0.1
MID_domain	-	83	Echinorhynchus_ga_sp_TRINITY_DN9366_c0_g1_i1.p1	-	918	4.5e-28	83.7	0.0
MID_domain	-	83	Brachionus_as_g16357.t1	-	1138	6.1e-39	118.5	0.2
MID_domain	-	83	Brachionus_as_g16357.t1	-	1138	6.1e-39	118.5	0.2
MID_domain	-	83	Brachionus_as_g21154.t1	-	953	3.4e-14	39.2	0.4
MID_domain	-	83	Brachionus_as_g12429.t2	-	823	2.1e-08	20.6	1.6
MID_domain	-	83	Brachionus_as_g12429.t2	-	823	2.1e-08	20.6	1.6
MID_domain	-	83	Adineta_ri_g21406.t1	-	1485	1e-08	21.7	0.1
MID_domain	-	83	Adineta_ri_g6770.t1	-	1420	6.4e-10	25.5	2.5
MID_domain	-	83	Adineta_ri_g6770.t1	-	1420	6.4e-10	25.5	2.5
MID_domain	-	83	Adineta_ri_g6770.t1	-	1420	6.4e-10	25.5	2.5
MID_domain	-	83	Adineta_ri_g6362.t1	-	937	1.4e-08	21.3	0.0
MID_domain	-	83	Adineta_ri_g13310.t1	-	959	2.1e-09	23.9	0.0
MID_domain	-	83	Adineta_ri_g40677.t1	-	907	2.8e-39	119.6	0.3
MID_domain	-	83	Adineta_ri_g40677.t1	-	907	2.8e-39	119.6	0.3
MID_domain	-	83	Adineta_ri_g39803.t1	-	912	3.1e-39	119.5	0.3
MID_domain	-	83	Adineta_ri_g39803.t1	-	912	3.1e-39	119.5	0.3
MID_domain	-	83	Adineta_ri_g16866.t1	-	1036	3.7e-10	26.3	0.1
MID_domain	-	83	Adineta_ri_g16866.t1	-	1036	3.7e-10	26.3	0.1
MID_domain	-	83	Adineta_ri_g16867.t1	-	1007	1.3e-09	24.5	0.0
MID_domain	-	83	Adineta_ri_g16867.t1	-	1007	1.3e-09	24.5	0.0
MID_domain	-	83	Adineta_ri_g4918.t1	-	1391	1.4e-06	14.8	0.0
MID_domain	-	83	Adineta_ri_g11125.t1	-	1642	1.6e-08	21.0	0.0
MID_domain	-	83	Adineta_ri_g400.t1	-	1092	1.5e-09	24.3	0.2
MID_domain	-	83	Adineta_ri_g40862.t1	-	940	4.3e-10	26.1	0.0
MID_domain	-	83	Adineta_ri_g22372.t1	-	973	2.6e-09	23.6	0.0
MID_domain	-	83	Adineta_ri_g24994.t1	-	1501	9.7e-08	18.5	0.0
MID_domain	-	83	Adineta_ri_g22742.t1	-	925	4.3e-07	16.5	0.0

## Sheet: supplementary table S3
Colonna1	Colonna2	Colonna3	Colonna4	Colonna5	Colonna6	Colonna7	Colonna8	Colonna9
Supplementary Table S3: the result of a HHMER run where we scanned the N-termimal domain profile against the annotated DICER proteins
Target Name	accession	tlen	Query Name	accession	qlen	E-value	score	bias
ArgoN_domain	-	137	Q9UL18_H_sapiens_AGO1	-	857	1.1e-39	121.9	0.0
ArgoN_domain	-	137	Q9H9G7_H_sapiens_AGO3	-	860	6.5e-37	112.9	0.0
ArgoN_domain	-	137	Q9HCK5_H_sapiens_AGO4	-	861	7.3e-42	128.9	0.0
ArgoN_domain	-	137	Q8TC59_H_sapiens_HILI	-	973	7.5e-08	18.8	0.0
ArgoN_domain	-	137	Q96J94_H_sapiens_HIWI	-	861	3.7e-10	26.3	0.0
ArgoN_domain	-	137	Q96J94_H_sapiens_HIWI	-	861	3.7e-10	26.3	0.0
ArgoN_domain	-	137	A7RFC2_N_Vectensis_PIWI1	-	871	6.2e-11	28.8	0.0
ArgoN_domain	-	137	A0A286RTI8_N_Vectensis_PIWI2	-	1057	1.3e-09	24.5	0.0
ArgoN_domain	-	137	P90786_C_elegans_PRG1	-	824	3.9e-10	26.2	0.1
ArgoN_domain	-	137	O62275_C_elegans_WAGO4	-	965	5.4e-09	22.5	0.0
ArgoN_domain	-	137	O61931_C_elegans_ERGO1	-	1121	2.4e-06	13.9	0.0
ArgoN_domain	-	137	Q9VUQ5_D_melanogaster_AGO2	-	1214	1.3e-23	69.9	0.0
ArgoN_domain	-	137	Q9UKV8_H_sapiens_AGO2	-	859	4.4e-43	132.9	0.0
ArgoN_domain	-	137	Q86B39_C_elegans_ALG2	-	891	4.3e-35	107.0	0.0
ArgoN_domain	-	137	G5EES3_C_elegans_ALG1	-	1023	8.3e-39	119.0	0.0
ArgoN_domain	-	137	Q21770_C_elegans_WAGO1	-	945	4.3e-09	22.8	0.1
ArgoN_domain	-	137	O76922_D_melanogaster_AUB	-	866	1.8e-12	33.7	0.1
ArgoN_domain	-	137	Q9VKM1_D_melanogaster_PIWI	-	843	1.5e-11	30.8	0.0
ArgoN_domain	-	137	Q32KD4_D_melanogaster_AGO1	-	984	1.7e-41	127.8	0.0
ArgoN_domain	-	137	U3MIG1_N_vectensis_AGO1	-	852	7.8e-42	128.9	0.0
ArgoN_domain	-	137	U3MIG1_N_vectensis_AGO1	-	852	7.8e-42	128.9	0.0
ArgoN_domain	-	137	U3MH35_N_vectensis_AGO2	-	1175	3.6e-38	117.0	0.0
ArgoN_domain	-	137	XP_013068460.1_AGO2like_Biomphalaria_gl	-	901	2.3e-44	137.1	0.0
ArgoN_domain	-	137	XP_013089248.1_piwil_Biomphalaria_gl	-	897	8e-10	25.2	0.0
ArgoN_domain	-	137	XP_022317079.1_piwil_Crassostrea_vi	-	940	3.8e-09	23.0	0.0
ArgoN_domain	-	137	XP_022322138.1_AGO2l_Crassostrea_vi	-	968	1.3e-42	131.4	0.0
ArgoN_domain	-	137	XP_022332948.1_AGO2l_Crassostrea_vi	-	917	4.7e-43	132.8	0.0
ArgoN_domain	-	137	XP_022332948.1_AGO2l_Crassostrea_vi	-	917	4.7e-43	132.8	0.0
ArgoN_domain	-	137	XP_022338751.1_piwil_Crassostrea_vi	-	876	1.3e-12	34.2	0.0
ArgoN_domain	-	137	XP_022341463.1_piwil_Crassostrea_vi	-	876	1.3e-12	34.2	0.0
ArgoN_domain	-	137	XP_005096149.1_piwil_Aplysia_ca	-	918	8.2e-12	31.6	0.0
ArgoN_domain	-	137	XP_005107587.1_AGO2l_Aplysia_ca	-	932	7.5e-45	138.6	0.0
ArgoN_domain	-	137	XP_012940110.1_piwil_Ago3_Aplysia_ca	-	852	2.2e-11	30.2	0.1
ArgoN_domain	-	137	XP_012940110.1_piwil_Ago3_Aplysia_ca	-	852	2.2e-11	30.2	0.1
ArgoN_domain	-	137	XP_012942742.1_AGO1l_Aplysia_ca	-	816	1.9e-44	137.3	0.0
ArgoN_domain	-	137	XP_041347967.1_piwil_Gigantopelta_ae	-	907	1.9e-12	33.7	0.2
ArgoN_domain	-	137	XP_041347967.1_piwil_Gigantopelta_ae	-	907	1.9e-12	33.7	0.2
ArgoN_domain	-	137	XP_041347969.1_piwil_Gigantopelta_ae	-	874	2.4e-11	30.1	0.2
ArgoN_domain	-	137	XP_041347969.1_piwil_Gigantopelta_ae	-	874	2.4e-11	30.1	0.2
ArgoN_domain	-	137	XP_041360921.1_AGO2l_Gigantopelta_ae	-	901	9.7e-46	141.5	0.0
ArgoN_domain	-	137	XP_041362450.1_piwil_Gigantopelta_ae	-	943	1.7e-11	30.6	0.0
ArgoN_domain	-	137	XP_046362549.1_AGO2l_Haliotis_rufescens	-	926	2.3e-45	140.3	0.0
ArgoN_domain	-	137	XP_046362549.1_AGO2l_Haliotis_rufescens	-	926	2.3e-45	140.3	0.0
ArgoN_domain	-	137	XP_046371599.1_piwil_Haliotis_rufescens	-	880	2.5e-13	36.5	0.0
ArgoN_domain	-	137	XP_046380743.1_piwil_Haliotis_rufescens	-	932	3.9e-09	23.0	0.0
ArgoN_domain	-	137	XP_048257218.1_piwil_Haliotis_rufescens	-	745	8.7e-10	25.1	0.5
ArgoN_domain	-	137	XP_048257218.1_piwil_Haliotis_rufescens	-	745	8.7e-10	25.1	0.5
ArgoN_domain	-	137	XP_048257294.1_piwil_Haliotis_rufescens	-	674	1.3e-13	37.4	0.0
ArgoN_domain	-	137	XP_009064000.1_hypothetical_LOTGIDRAFT_Lottia_gi	-	919	3.8e-47	146.1	0.0
ArgoN_domain	-	137	XP_009064630.1_hypothetical_LOTGIDRAFT_Lottia_gi	-	791	1.4e-10	27.6	0.0
ArgoN_domain	-	137	XP_009065055.1_hypothetical_LOTGIDRAFT_Lottia_gi	-	747	2.6e-10	26.7	0.0
ArgoN_domain	-	137	XP_045173270.1_piwil_Mercenaria_me	-	871	1.5e-12	34.0	0.1
ArgoN_domain	-	137	XP_045180828.1_AGO2l_Mercenaria_me	-	898	7e-43	132.2	0.0
ArgoN_domain	-	137	XP_045213847.1_piwil_Mercenaria_me	-	934	3.9e-11	29.4	0.0
ArgoN_domain	-	137	XP_021356148.1_AGO2l_Mizuhopecten_ye	-	914	1.3e-43	134.6	0.0
ArgoN_domain	-	137	XP_021370128.1_piwil_Mizuhopecten_ye	-	961	1.7e-09	24.1	0.0
ArgoN_domain	-	137	XP_021371710.1_piwil_Mizuhopecten_ye	-	878	5e-10	25.8	0.0
ArgoN_domain	-	137	XP_021371710.1_piwil_Mizuhopecten_ye	-	878	5e-10	25.8	0.0
ArgoN_domain	-	137	XP_014773732.1_piwil_Octopus_bi	-	897	2.7e-11	29.9	0.0
ArgoN_domain	-	137	XP_014782490.1_AGO2l_Octopus_bi	-	906	1.4e-43	134.5	0.0
ArgoN_domain	-	137	XP_014782617.1_AGO2l_Octopus_bi	-	814	2e-44	137.2	0.0
ArgoN_domain	-	137	XP_014790611.1_piwil_Octopus_bi	-	764	5.8e-13	35.3	0.0
ArgoN_domain	-	137	XP_048752930.1_piwil_Ostrea_ed	-	872	2.1e-12	33.5	0.1
ArgoN_domain	-	137	XP_048760688.1_piwil_Ostrea_ed	-	940	1.4e-07	17.9	0.0
ArgoN_domain	-	137	XP_048764610.1_piwil_Ostrea_ed	-	941	1.4e-07	17.9	0.0
ArgoN_domain	-	137	XP_048780341.1_AGO2l_Ostrea_ed	-	950	1.2e-42	131.5	0.0
ArgoN_domain	-	137	XP_048781104.1_AGO2l_Ostrea_ed	-	917	5e-41	126.2	0.0
ArgoN_domain	-	137	XP_050390957.1_piwil_Patella_vu	-	943	1.7e-10	27.4	0.0
ArgoN_domain	-	137	XP_050395105.1_AGO2l_Patella_vu	-	921	7.3e-47	145.1	0.0
ArgoN_domain	-	137	XP_050410253.1_piwil_Patella_vu	-	930	2.4e-11	30.1	0.0
ArgoN_domain	-	137	XP_033727108.1_AGO2l_Pecten_ma	-	914	1.3e-46	144.3	0.0
ArgoN_domain	-	137	XP_033734243.1_piwil_Pecten_ma	-	964	5.8e-10	25.6	0.0
ArgoN_domain	-	137	XP_033747281.1_piwil_Pecten_ma	-	877	1.1e-09	24.8	0.0
ArgoN_domain	-	137	XP_033747281.1_piwil_Pecten_ma	-	877	1.1e-09	24.8	0.0
ArgoN_domain	-	137	XP_025092803.1_piwil_Pomacea_ca	-	880	4.3e-12	32.5	0.1
ArgoN_domain	-	137	XP_025092803.1_piwil_Pomacea_ca	-	880	4.3e-12	32.5	0.1
ArgoN_domain	-	137	XP_025092974.1_AGO2l_Pomacea_ca	-	896	3.2e-45	139.8	0.0
ArgoN_domain	-	137	Sgl002983-mRNA1_Saccostrea_gl	-	911	1e-42	131.7	0.0
ArgoN_domain	-	137	Sgl009330-mRNA1_Saccostrea_gl	-	945	1.1e-07	18.2	0.0
ArgoN_domain	-	137	Sgl015064-mRNA1_Saccostrea_gl	-	1939	1.4e-22	66.5	0.2
ArgoN_domain	-	137	Sgl015064-mRNA1_Saccostrea_gl	-	1939	1.4e-22	66.5	0.2
ArgoN_domain	-	137	Sgl015238-mRNA1_Saccostrea_gl	-	881	9.8e-43	131.8	0.0
ArgoN_domain	-	137	Sgl020625-mRNA1_Saccostrea_gl	-	1118	3.2e-54	169.0	0.0
ArgoN_domain	-	137	Sgl020625-mRNA1_Saccostrea_gl	-	1118	3.2e-54	169.0	0.0
ArgoN_domain	-	137	XP_012792763.2_Argonaute1_Schistosoma_ha	-	1043	1.3e-39	121.6	0.0
ArgoN_domain	-	137	XP_051074538.1_Argonaute2_Schistosoma_ha	-	943	2.9e-12	33.1	0.0
ArgoN_domain	-	137	XP_051074541.1_Argonaute2_Schistosoma_ha	-	932	5.2e-15	42.0	0.0
ArgoN_domain	-	137	XP_051074541.1_Argonaute2_Schistosoma_ha	-	932	5.2e-15	42.0	0.0
ArgoN_domain	-	137	XP_024345482.1_argonaute-3_Echinococcus_gr	-	1054	6.8e-13	35.1	0.0
ArgoN_domain	-	137	XP_024349713.1_argonaute-2_Echinococcus_gr	-	1133	1.1e-39	121.9	0.0
ArgoN_domain	-	137	XP_009013929.1_hypothetical_HELRODRAFT_partial_Helobdella_ro	-	769	6.6e-07	15.7	0.0
ArgoN_domain	-	137	XP_009019424.1_hypothetical_HELRODRAFT_Helobdella_ro	-	847	7.8e-45	138.6	0.0
ArgoN_domain	-	137	XP_009019770.1_hypothetical_HELRODRAFT_partial_Helobdella_ro	-	743	1.3e-06	14.8	0.0
ArgoN_domain	-	137	XP_009030064.1_hypothetical_HELRODRAFT_Helobdella_ro	-	688	3.5e-31	94.3	0.0
ArgoN_domain	-	137	XP_013389895.1_piwil_Lingula_an	-	938	8.1e-09	21.9	0.0
ArgoN_domain	-	137	XP_013405373.1_piwil_Lingula_an	-	1323	1.9e-20	59.6	0.0
ArgoN_domain	-	137	XP_013405373.1_piwil_Lingula_an	-	1323	1.9e-20	59.6	0.0
ArgoN_domain	-	137	XP_013411423.1_Ago3_Lingula_an	-	937	2.7e-11	30.0	0.1
ArgoN_domain	-	137	XP_013421307.1_argonaute-2_Lingula_an	-	1046	1.2e-45	141.2	0.0
ArgoN_domain	-	137	XP_009165314.1_hypothetical_T265_02735_Opisthorchis_vi	-	1013	1.7e-38	118.0	0.0
ArgoN_domain	-	137	XP_009168722.1_hypothetical_T265_13773_partial_Opisthorchis_vi	-	1160	8.7e-16	44.5	0.0
ArgoN_domain	-	137	XP_009168722.1_hypothetical_T265_13773_partial_Opisthorchis_vi	-	1160	8.7e-16	44.5	0.0
ArgoN_domain	-	137	XP_009171145.1_hypothetical_T265_07377_Opisthorchis_vi	-	1272	3.4e-12	32.9	0.1
ArgoN_domain	-	137	XP_009171145.1_hypothetical_T265_07377_Opisthorchis_vi	-	1272	3.4e-12	32.9	0.1
ArgoN_domain	-	137	XP_009171145.1_hypothetical_T265_07377_Opisthorchis_vi	-	1272	3.4e-12	32.9	0.1
ArgoN_domain	-	137	XP_050090510.1_AUBlike_Anopheles_aq	-	813	1.4e-10	27.6	0.0
ArgoN_domain	-	137	XP_050093639.1_AUBlike_Anopheles_aq	-	854	7e-11	28.6	0.0
ArgoN_domain	-	137	XP_050095446.1_Argo2_Anopheles_aq	-	1048	1.7e-28	85.6	0.0
ArgoN_domain	-	137	XP_050095446.1_Argo2_Anopheles_aq	-	1048	1.7e-28	85.6	0.0
ArgoN_domain	-	137	XP_050095807.1_Argo2_Anopheles_aq	-	957	1e-40	125.2	0.0
ArgoN_domain	-	137	XP_033628436.1_piwilike_Asterias_ru	-	882	1.8e-09	24.0	0.0
ArgoN_domain	-	137	XP_033640928.1_Argo2like_Asterias_ru	-	906	1.3e-40	124.9	0.0
ArgoN_domain	-	137	XP_033643845.1_piwilike_Asterias_ru	-	962	6.7e-09	22.2	0.2
ArgoN_domain	-	137	NP_001239488.1_Argo4_Danio_re	-	863	1.3e-41	128.1	0.0
ArgoN_domain	-	137	NP_001289161.1_Argo3_Danio_re	-	867	3.3e-37	113.9	0.0
ArgoN_domain	-	137	NP_899181.1_piwilike_Danio_re	-	858	9.5e-10	24.9	0.0
ArgoN_domain	-	137	XP_005158529.2_Argo1_Danio_re	-	871	1.4e-38	118.3	0.0
ArgoN_domain	-	137	XP_005159513.1_Argo3_Danio_re	-	867	8.4e-39	119.0	0.0
ArgoN_domain	-	137	XP_009292643.1_Argo2_Danio_re	-	898	6e-43	132.5	0.0
ArgoN_domain	-	137	XP_021331982.1_piwilike_Danio_re	-	1046	1.8e-08	20.8	0.0
ArgoN_domain	-	137	XP_021331982.1_piwilike_Danio_re	-	1046	1.8e-08	20.8	0.0
ArgoN_domain	-	137	NP_001026071.2_Argo3_Gallus_ga	-	860	6.7e-37	112.9	0.0
ArgoN_domain	-	137	NP_001092322.1_piwilike_Gallus_ga	-	867	4.8e-12	32.4	0.0
ArgoN_domain	-	137	NP_001304141.1_Argo1_Gallus_ga	-	857	7.5e-40	122.4	0.0
ArgoN_domain	-	137	NP_001383409.1_Argo4_Gallus_ga	-	861	2.4e-42	130.5	0.0
ArgoN_domain	-	137	XP_040529398.1_Argo2_Gallus_ga	-	864	3.2e-42	130.1	0.0
ArgoN_domain	-	137	XP_024499485.1_Strongyloides_ratti	-	966	1.3e-37	115.1	0.0
ArgoN_domain	-	137	XP_024500338.1_Strongyloides_ratti	-	956	3.7e-32	97.5	0.0
ArgoN_domain	-	137	XP_024503171.1_Strongyloides_ratti	-	893	7.7e-08	18.8	0.3
ArgoN_domain	-	137	XP_024503171.1_Strongyloides_ratti	-	893	7.7e-08	18.8	0.3
ArgoN_domain	-	137	XP_024503171.1_Strongyloides_ratti	-	893	7.7e-08	18.8	0.3
ArgoN_domain	-	137	XP_024504884.1_Strongyloides_ratti	-	1170	2.3e-19	56.1	0.1
ArgoN_domain	-	137	XP_024506241.1_Strongyloides_ratti	-	871	1.7e-08	20.9	3.9
ArgoN_domain	-	137	XP_024506241.1_Strongyloides_ratti	-	871	1.7e-08	20.9	3.9
ArgoN_domain	-	137	XP_024506241.1_Strongyloides_ratti	-	871	1.7e-08	20.9	3.9
ArgoN_domain	-	137	XP_024508426.1_Strongyloides_ratti	-	935	1.6e-37	114.9	0.1
ArgoN_domain	-	137	Bugula_ne_g13160.t1	-	768	7.7e-09	22.0	0.3
ArgoN_domain	-	137	Bugula_ne_g13160.t1	-	768	7.7e-09	22.0	0.3
ArgoN_domain	-	137	Bugula_ne_g27968.t1	-	901	9.2e-43	131.9	0.0
ArgoN_domain	-	137	Bugula_ne_g27971.t1	-	621	1.8e-25	75.9	0.0
ArgoN_domain	-	137	Bugula_ne_g27974.t1	-	1003	3.3e-54	168.9	0.0
ArgoN_domain	-	137	Bugula_ne_g27974.t1	-	1003	3.3e-54	168.9	0.0
ArgoN_domain	-	137	Bugula_ne_g11858.t1	-	880	7.5e-11	28.5	0.0
ArgoN_domain	-	137	Euprymna_sc_g53438.t1	-	1027	1.9e-12	33.7	0.0
ArgoN_domain	-	137	Euprymna_sc_g41641.t1	-	877	7.8e-44	135.3	0.0
ArgoN_domain	-	137	Euprymna_sc_g22415.t1	-	824	6.6e-11	28.7	0.1
ArgoN_domain	-	137	Piscicola_ge_g17355.t1	-	1000	4.1e-35	107.1	0.0
ArgoN_domain	-	137	Piscicola_ge_g18182.t1	-	920	5.8e-44	135.8	0.1
ArgoN_domain	-	137	Piscicola_ge_g18182.t1	-	920	5.8e-44	135.8	0.1
ArgoN_domain	-	137	Piscicola_ge_g18314.t1	-	1062	9.1e-09	21.8	0.0
ArgoN_domain	-	137	Piscicola_ge_g18397.t1	-	951	3.4e-10	26.4	0.0
ArgoN_domain	-	137	Piscicola_ge_g211.t1	-	871	3.3e-13	36.1	0.0
ArgoN_domain	-	137	Piscicola_ge_g211.t1	-	871	3.3e-13	36.1	0.0
ArgoN_domain	-	137	Taenia_pi_g2482.t1	-	994	6.5e-10	25.5	0.0
ArgoN_domain	-	137	Taenia_pi_g2482.t1	-	994	6.5e-10	25.5	0.0
ArgoN_domain	-	137	Taenia_pi_g2485.t1	-	994	6.5e-10	25.5	0.0
ArgoN_domain	-	137	Taenia_pi_g2485.t1	-	994	6.5e-10	25.5	0.0
ArgoN_domain	-	137	Taenia_pi_g612.t1	-	982	2e-39	121.0	0.0
ArgoN_domain	-	137	Taenia_pi_g970.t1	-	1029	3.9e-08	19.7	0.0
ArgoN_domain	-	137	Taenia_pi_g977.t1	-	857	4.8e-10	25.9	0.0
ArgoN_domain	-	137	Taenia_pi_g977.t1	-	857	4.8e-10	25.9	0.0
ArgoN_domain	-	137	Lineus_lo_g5923.t1	-	935	7e-08	18.9	0.0
ArgoN_domain	-	137	Lineus_lo_g35952.t1	-	926	3.1e-08	20.0	0.0
ArgoN_domain	-	137	Lineus_lo_g32474.t4	-	935	2.8e-44	136.8	0.0
ArgoN_domain	-	137	Lineus_lo_g32475.t1	-	899	2e-44	137.3	0.0
ArgoN_domain	-	137	Acanthopleura_gr_g13683.t1	-	951	1.3e-11	31.0	0.0
ArgoN_domain	-	137	Acanthopleura_gr_g28620.t4	-	862	1.5e-44	137.6	0.0
ArgoN_domain	-	137	Acanthopleura_gr_g1430.t1	-	870	5e-08	19.3	0.0
ArgoN_domain	-	137	Cristatella_mu_g25166.t1	-	500	1.9e-07	17.5	0.0
ArgoN_domain	-	137	Schmidtea_me_g108315.t1	-	775	2e-12	33.6	0.8
ArgoN_domain	-	137	Schmidtea_me_g108315.t1	-	775	2e-12	33.6	0.8
ArgoN_domain	-	137	Schmidtea_me_g108326.t1	-	844	4.4e-09	22.8	1.2
ArgoN_domain	-	137	Schmidtea_me_g108326.t1	-	844	4.4e-09	22.8	1.2
ArgoN_domain	-	137	Schmidtea_me_g108326.t1	-	844	4.4e-09	22.8	1.2
ArgoN_domain	-	137	Schmidtea_me_g108326.t1	-	844	4.4e-09	22.8	1.2
ArgoN_domain	-	137	Schmidtea_me_g111713.t1	-	974	1.1e-12	34.5	0.2
ArgoN_domain	-	137	Schmidtea_me_g9618.t1	-	890	8e-39	119.1	0.0
ArgoN_domain	-	137	Schmidtea_me_g9618.t2	-	1093	1.1e-38	118.6	0.0
ArgoN_domain	-	137	Phoronis_au_g11987.t1	-	1011	6.4e-44	135.6	0.0
ArgoN_domain	-	137	Phoronis_au_g4140.t1	-	953	8.7e-09	21.8	0.0
ArgoN_domain	-	137	Phoronis_au_g12513.t1	-	907	6.3e-11	28.7	0.0
ArgoN_domain	-	137	Membranipora_me_g5368.t1	-	1000	1.1e-44	138.0	0.0
ArgoN_domain	-	137	Membranipora_me_g7495.t1	-	769	1.8e-10	27.3	0.1
ArgoN_domain	-	137	Membranipora_me_g7495.t1	-	769	1.8e-10	27.3	0.1
ArgoN_domain	-	137	Membranipora_me_g18527.t1	-	880	1.9e-12	33.6	0.0
ArgoN_domain	-	137	Pomphorhynchus_la_g32502.t1	-	925	6.7e-13	35.1	0.1
ArgoN_domain	-	137	Pomphorhynchus_la_g1879.t1	-	827	3.4e-12	32.9	0.0
ArgoN_domain	-	137	Pomphorhynchus_la_g27685.t1	-	840	5.6e-13	35.4	0.1
ArgoN_domain	-	137	Bugulina_st_g3873.t1	-	903	5e-13	35.5	0.0
ArgoN_domain	-	137	Bugulina_st_g3873.t1	-	903	5e-13	35.5	0.0
ArgoN_domain	-	137	Bugulina_st_g10733.t1	-	1384	1.1e-43	134.8	0.0
ArgoN_domain	-	137	Bugulina_st_g11463.t1	-	765	9.8e-08	18.4	0.3
ArgoN_domain	-	137	Bugulina_st_g11463.t1	-	765	9.8e-08	18.4	0.3
ArgoN_domain	-	137	Alitta_vi_g48504.t1	-	979	9.3e-10	25.0	0.0
ArgoN_domain	-	137	Alitta_vi_g52024.t1	-	869	3.6e-12	32.8	0.0
ArgoN_domain	-	137	Alitta_vi_g27014.t1	-	1438	2.6e-45	140.1	0.0
ArgoN_domain	-	137	Acropora_mu_g1782.t1	-	968	1.4e-11	30.9	0.0
ArgoN_domain	-	137	Acropora_mu_g1782.t1	-	968	1.4e-11	30.9	0.0
ArgoN_domain	-	137	Acropora_mu_g13147.t1	-	869	2.3e-12	33.4	0.0
ArgoN_domain	-	137	Acropora_mu_g38047.t1	-	753	3.6e-15	42.5	0.1
ArgoN_domain	-	137	Acropora_mu_g38099.t1	-	1013	8.5e-39	119.0	0.0
ArgoN_domain	-	137	Cryptosula_pa_g31140.t1	-	834	9.6e-21	60.5	0.0
ArgoN_domain	-	137	Cryptosula_pa_g50438.t1	-	879	3.2e-11	29.7	0.0
ArgoN_domain	-	137	Cryptosula_pa_g13090.t1	-	600	2.2e-09	23.8	0.0
ArgoN_domain	-	137	Cryptosula_pa_g14273.t1	-	872	7.7e-45	138.6	0.0
ArgoN_domain	-	137	Cryptosula_pa_g14273.t1	-	872	7.7e-45	138.6	0.0
ArgoN_domain	-	137	Notospermus_ge_g52577.t1	-	1002	2.1e-10	27.1	0.0
ArgoN_domain	-	137	Notospermus_ge_g24581.t1	-	1580	7.9e-29	86.7	0.0
ArgoN_domain	-	137	Notospermus_ge_g8857.t1	-	923	2.4e-08	20.4	0.0
ArgoN_domain	-	137	Notospermus_ge_g15602.t1	-	891	2.2e-10	27.0	0.0
ArgoN_domain	-	137	Notospermus_ge_g18962.t1	-	648	4.8e-43	132.8	0.0
ArgoN_domain	-	137	Malacobdella_gr_comp26890_c0_seq1.p1	-	884	1.4e-08	21.2	0.1
ArgoN_domain	-	137	Malacobdella_gr_comp30800_c0_seq1.p1	-	773	2.6e-12	33.2	0.0
ArgoN_domain	-	137	Malacobdella_gr_comp30892_c0_seq10.p1	-	800	1e-26	79.9	0.1
ArgoN_domain	-	137	Malacobdella_gr_comp30892_c0_seq10.p1	-	800	1e-26	79.9	0.1
ArgoN_domain	-	137	Malacobdella_gr_comp30892_c0_seq11.p1	-	806	4.7e-29	87.5	0.1
ArgoN_domain	-	137	Malacobdella_gr_comp30892_c0_seq11.p1	-	806	4.7e-29	87.5	0.1
ArgoN_domain	-	137	Paranemertes_pe_comp34412_c0_seq1_len_2745.p1	-	740	1.4e-08	21.1	0.3
ArgoN_domain	-	137	Paranemertes_pe_comp34412_c0_seq1_len_2745.p1	-	740	1.4e-08	21.1	0.3
ArgoN_domain	-	137	Paranemertes_pe_comp34412_c0_seq5_len_1293.p1	-	430	5.4e-09	22.5	0.2
ArgoN_domain	-	137	Paranemertes_pe_comp34412_c0_seq5_len_1293.p1	-	430	5.4e-09	22.5	0.2
ArgoN_domain	-	137	Pedicellina_ce_comp23181_c0_seq1.p1	-	767	2.7e-06	13.8	0.0
ArgoN_domain	-	137	Pedicellina_ce_comp35143_c0_seq1.p1	-	918	2e-43	134.0	0.0
ArgoN_domain	-	137	Phoronis_va_comp76330_c0_seq1.p1	-	715	1.6e-10	27.4	0.1
ArgoN_domain	-	137	Phoronis_va_comp96016_c0_seq1.p1	-	875	1.2e-09	24.6	0.0
ArgoN_domain	-	137	Tubulanus_po_S_22_1023.p1	-	877	1.8e-11	30.5	0.0
ArgoN_domain	-	137	Tubulanus_po_S_22_4697.p1	-	875	5.6e-10	25.7	0.0
ArgoN_domain	-	137	Tubulanus_po_S_22_804.p1	-	1065	1.8e-39	121.2	0.3
ArgoN_domain	-	137	Tubulanus_po_S_22_804.p1	-	1065	1.8e-39	121.2	0.3
ArgoN_domain	-	137	Echinorhynchus_ga_TRINITY_DN9366_c0_g1_i1.p1	-	918	4.2e-32	97.3	0.0
ArgoN_domain	-	137	Echinorhynchus_ga_TRINITY_DN9375_c1_g2_i1.p1	-	729	3.6e-11	29.5	0.3
ArgoN_domain	-	137	Echinorhynchus_ga_TRINITY_DN9375_c1_g2_i1.p1	-	729	3.6e-11	29.5	0.3
ArgoN_domain	-	137	Echinorhynchus_ga_TRINITY_DN9949_c1_g1_i1.p1	-	823	1.5e-10	27.5	0.0
ArgoN_domain	-	137	Brachionus_as_g16357.t1	-	1138	2.5e-37	114.2	0.0
ArgoN_domain	-	137	Brachionus_as_g16357.t1	-	1138	2.5e-37	114.2	0.0
ArgoN_domain	-	137	Brachionus_as_g22338.t1	-	896	8.1e-13	34.9	0.0
ArgoN_domain	-	137	Brachionus_as_g22338.t1	-	896	8.1e-13	34.9	0.0
ArgoN_domain	-	137	Brachionus_as_g7126.t1	-	924	1.5e-11	30.7	0.2
ArgoN_domain	-	137	Brachionus_as_g21154.t1	-	953	2.5e-16	46.2	0.9
ArgoN_domain	-	137	Brachionus_as_g12780.t1	-	869	1.1e-09	24.7	1.3
ArgoN_domain	-	137	Brachionus_as_g12780.t1	-	869	1.1e-09	24.7	1.3
ArgoN_domain	-	137	Brachionus_as_g12429.t2	-	823	7e-17	48.0	0.2
ArgoN_domain	-	137	Adineta_ri_g21406.t1	-	1485	3.2e-13	36.2	0.2
ArgoN_domain	-	137	Adineta_ri_g10188.t1	-	790	1e-07	18.3	0.0
ArgoN_domain	-	137	Adineta_ri_g10188.t1	-	790	1e-07	18.3	0.0
ArgoN_domain	-	137	Adineta_ri_g10191.t1	-	832	2.2e-07	17.3	0.0
ArgoN_domain	-	137	Adineta_ri_g10191.t1	-	832	2.2e-07	17.3	0.0
ArgoN_domain	-	137	Adineta_ri_g6770.t1	-	1420	2.5e-14	39.7	0.6
ArgoN_domain	-	137	Adineta_ri_g6362.t1	-	937	5.5e-20	58.1	0.2
ArgoN_domain	-	137	Adineta_ri_g13310.t1	-	959	9.2e-13	34.7	2.5
ArgoN_domain	-	137	Adineta_ri_g13310.t1	-	959	9.2e-13	34.7	2.5
ArgoN_domain	-	137	Adineta_ri_g13310.t1	-	959	9.2e-13	34.7	2.5
ArgoN_domain	-	137	Adineta_ri_g7779.t1	-	884	1.5e-11	30.8	0.1
ArgoN_domain	-	137	Adineta_ri_g7779.t1	-	884	1.5e-11	30.8	0.1
ArgoN_domain	-	137	Adineta_ri_g40677.t1	-	907	8.5e-39	119.0	0.0
ArgoN_domain	-	137	Adineta_ri_g39803.t1	-	912	1.6e-38	118.1	0.0
ArgoN_domain	-	137	Adineta_ri_g26108.t1	-	919	6.1e-10	25.6	0.3
ArgoN_domain	-	137	Adineta_ri_g26108.t1	-	919	6.1e-10	25.6	0.3
ArgoN_domain	-	137	Adineta_ri_g16866.t1	-	1036	1.8e-11	30.5	0.3
ArgoN_domain	-	137	Adineta_ri_g16866.t1	-	1036	1.8e-11	30.5	0.3
ArgoN_domain	-	137	Adineta_ri_g42181.t1	-	1262	5.4e-14	38.7	0.0
ArgoN_domain	-	137	Adineta_ri_g11125.t1	-	1642	1.1e-16	47.3	1.4
ArgoN_domain	-	137	Adineta_ri_g9673.t1	-	1018	6.3e-15	41.7	0.1
ArgoN_domain	-	137	Adineta_ri_g400.t1	-	1092	7e-14	38.3	0.2
ArgoN_domain	-	137	Adineta_ri_g40862.t1	-	940	2.4e-15	43.0	0.2
ArgoN_domain	-	137	Adineta_ri_g22372.t1	-	973	3.5e-14	39.3	0.8
ArgoN_domain	-	137	Adineta_ri_g22372.t1	-	973	3.5e-14	39.3	0.8
ArgoN_domain	-	137	Adineta_ri_g25113.t1	-	902	3.4e-11	29.6	0.0
ArgoN_domain	-	137	Adineta_ri_g22742.t1	-	925	2.6e-14	39.7	0.8

## Sheet: Supplementary table S4
Supplementary table S4: the tables include all the sequences that miss one of the DICER or Argonaute domains (i.e., Hel, PAZ, MID and N-terminal). For each sequence it is reported the sequence ID, the line position in the alignments (uploaded in the supplementary materials) and if the domain is missing (X) or degenerated (D) in that sequence.
Protein	DICER							Argonaute
Domain	Hel			PAZ				MID			N-terminal
	Schmidtea_mediterranea_dicer2__Sm_033600_	35	X	Opisthorchis_vi_XP_009176136_1	53	X		Q6T6J9_T_brucei_PIWI	1	D	Q6T6J9_T_brucei_PIWI	1	D
	Clonorchis_sinensis_dicer2__Cs_105018_	38	X	Opisthorchis_vi_XP_009176138_1	54	X		Q6T6K0_T_brucei_AGO	2	D	Q6T6K0_T_brucei_AGO	2	D
	Opisthorchis_vi_XP_009176136_1	53	X	Echinococcus_gr_XP_024346351_1	55	X		Q8TC59_H_sapiens_HILI	6	D	Q27GU1_C_elegans_CSR1	16	D
	Opisthorchis_vi_XP_009176138_1	54	X	Bugula_ne_g4336.t1	74	X		Q96J94_H_sapiens_HIWI	7	D	Q7PLK0_D_melanogaster_AGO3	21	D
	Echinococcus_gr_XP_024346351_1	55	X	Taenia_pi_g1398.t1	77	X		A0A286RTI8_N_Vectensis_PIWI2	9	D	XP_013084481.1_piwil_partial_Biomphalaria_gl	26	X
	Schistosoma_ha_XP_051074222_1	58	X	Taenia_pi_g1406.t1	78	X		P90786_C_elegans_PRG1	10	D	XP_025076463.1_piwil_Pomacea_ca	70	X
	Bugula_ne_g4336.t1	74	X	Taenia_pi_g1412.t1	79	X		O61931_C_elegans_ERGO1	12	D	XP_013382739.1_piwil_Lingula_an	87	X
	Taenia_pi_g1398.t1	77	X	Membranipora_me_g17203.t1	87	X		Q27GU1_C_elegans_CSR1	16	D	XP_050084461.1_argo3_Anopheles_aq	95	D
	Taenia_pi_g1406.t1	78	X	Membranipora_me_g17205.t1	88	X		Q21770_C_elegans_WAGO1	18	D	XP_050084462.1_AUB_Anopheles_aq	96	D
	Taenia_pi_g1412.t1	79	X	Pomphorhynchus_la_g12151.t1	89	X		O76922_D_melanogaster_AUB	19	D	XP_024501087.1_Strongyloides_ratti	118	D
	Membranipora_me_g17203.t1	87	X	Pomphorhynchus_la_g25962.t1	90	X		Q7PLK0_D_melanogaster_AGO3	21	D	XP_024501158.1_Strongyloides_ratti	119	D
	Membranipora_me_g17205.t1	88	X	Bugulina_st_g13736.t1	91	X		XP_013084481.1_piwil_partial_Biomphalaria_gl	26	D	XP_024501248.1_Strongyloides_ratti	120	D
	Pomphorhynchus_la_g12151.t1	89	X	Cryptosula_pa_g28924.t1	97	X		XP_013089248.1_piwil_Biomphalaria_gl	27	D	XP_024501380.1_Strongyloides_ratti	121	D
	Pomphorhynchus_la_g25962.t1	90	X	Glottidia_py_comp15499_c0_seq1.p1	100	X		XP_005096149.1_piwil_Aplysia_ca	33	D	XP_024502097.1_Strongyloides_ratti	122	D
	Bugulina_st_g13736.t1	91	X	Hemithiris_ps_comp16276_c0_seq1_len_633.p1	101	X		XP_012940110.1_piwil_Ago3_Aplysia_ca	35	D	XP_024503124.1_Strongyloides_ratti	123	D
	Cryptosula_pa_g28924.t1	97	X	Hemithiris_ps_comp28176_c0_seq2_len_1878.p1	102	X		XP_041347967.1_piwil_Gigantopelta_ae	37	D	XP_024509277.1_Strongyloides_ratti	128	D
	Barentsia_sp_TRINITY_DN10621_c0_g1_i1.p1	98	X	Malacobdella_gr_comp193759_c0_seq1.p1	103	X		XP_041362450.1_piwil_Gigantopelta_ae	40	D	XP_024509292.1_Strongyloides_ratti	129	D
	Glottidia_py_comp15499_c0_seq1.p1	100	X	Malacobdella_gr_comp223724_c0_seq1.p1	104	X		XP_046380743.1_piwil_Haliotis_rufescens	43	D	XP_024509323.1_Strongyloides_ratti	130	D
	Hemithiris_ps_comp16276_c0_seq1_len_633.p1	101	X	Malacobdella_gr_comp5442_c0_seq1.p1	105	X		XP_048257218.1_piwil_Haliotis_rufescens	44	D	Taenia_pi_g2483.t1	145	X
	Hemithiris_ps_comp28176_c0_seq2_len_1878.p1	102	X	Paranemertes_pe_comp29892_c0_seq1_len_2495.p1	106	X		XP_009064630.1_hypothetical_LOTGIDRAFT_Lottia_gi	47	D	Taenia_pi_g2487.t1	147	D
	Malacobdella_gr_comp193759_c0_seq1.p1	103	X	Paranemertes_pe_comp371658_c0_seq1_len_679.p1	107	X		XP_009065055.1_hypothetical_LOTGIDRAFT_Lottia_gi	48	D	Taenia_pi_g975.t1	150	X
	Malacobdella_gr_comp223724_c0_seq1.p1	104	X	Pedicellina_ce_comp61107_c0_seq1.p1	108	X		XP_045213847.1_piwil_Mercenaria_me	51	D	Lineus_lo_g14864.t1	153	D
	Malacobdella_gr_comp5442_c0_seq1.p1	105	X	Phoronis_va_comp30169_c0_seq1.p1	109	X		XP_021370128.1_piwil_Mizuhopecten_ye	53	D	Cristatella_mu_g16623.t1	161	X
	Paranemertes_pe_comp29892_c0_seq1_len_2495.p1	106	X	Phoronis_va_comp436063_c0_seq1.p1	110	X		XP_021371710.1_piwil_Mizuhopecten_ye	54	D	Cristatella_mu_g11794.t1	162	X
	Paranemertes_pe_comp371658_c0_seq1_len_679.p1	107	X	Tubulanus_po_22_25506.p1	111	X		XP_014773732.1_piwil_Octopus_bi	55	D	Schmidtea_me_g139596.t1	166	D
	Pedicellina_ce_comp61107_c0_seq1.p1	108	X	Tubulanus_po_22_4372.p1	112	X		XP_014790611.1_piwil_Octopus_bi	58	D	Schmidtea_me_g1369.t1	169	D
	Phoronis_va_comp30169_c0_seq1.p1	109	X	Adineta_ri_g12962.t1	122	X		XP_050390957.1_piwil_Patella_vu	64	D	Schmidtea_me_g1446.t1	170	D
	Phoronis_va_comp436063_c0_seq1.p1	110	X	Adineta_ri_g12963.t1	123	D		XP_050410253.1_piwil_Patella_vu	66	D	Schmidtea_me_g39945.t1	171	D
	Tubulanus_po_22_25506.p1	111	X	Adineta_ri_g2127.t1	124	D		XP_033734243.1_piwil_Pecten_ma	68	D	Schmidtea_me_g39951.t1	172	D
	Tubulanus_po_22_4372.p1	112	X	Adineta_ri_g25147.t1	125	X		XP_033747281.1_piwil_Pecten_ma	69	D	Schmidtea_me_g39956.t1	173	D
	Zea_ma_dcl3B	115	D	Adineta_ri_g25148.t1	126	D		XP_025076463.1_piwil_Pomacea_ca	70	D	Schmidtea_me_g41341.t1	174	D
	Adineta_ri_g12962.t1	122	X	Adineta_ri_g25149.t1	127	X		XP_025092803.1_piwil_Pomacea_ca	71	D	Phoronis_au_g12524.t2	178	D
	Adineta_ri_g12963.t1	123	D	Adineta_ri_g30081.t1	128	D		XP_051074538.1_Argonaute2_Schistosoma_ha	79	D	Pomphorhynchus_la_g10379.t1	182	D
	Adineta_ri_g2127.t1	124	D	Adineta_ri_g31300.t1	129	D		XP_024345482.1_argonaute-3_Echinococcus_gr	81	D	Bugulina_st_g3872.t1	186	D
	Adineta_ri_g25147.t1	125	X					XP_009019770.1_hypothetical_HELRODRAFT_partial_Helobdella_ro	85	D	Acropora_mu_g38100.t2	197	D
	Adineta_ri_g25148.t1	126	D					XP_013382739.1_piwil_Lingula_an	87	D	Acropora_mu_g38101.t1	198	D
	Adineta_ri_g25149.t1	127	X					XP_013389895.1_piwil_Lingula_an	88	D	Cryptosula_pa_g45342.t1	203	X
	Adineta_ri_g30081.t1	128	D					XP_013405373.1_piwil_Lingula_an	89	D	Cryptosula_pa_g45344.t1	204	X
	Adineta_ri_g31300.t1	129	D					XP_013411423.1_Ago3_Lingula_an	90	D	Notospermus_ge_g7221.t1	207	D
								XP_009168722.1_hypothetical_T265_13773_partial_Opisthorchis_vi	93	D	Notospermus_ge_g23102.t1	211	D
								XP_009171145.1_hypothetical_T265_07377_Opisthorchis_vi	94	D	Notospermus_ge_g32445.t1	212	D
								XP_050084461.1_argo3_Anopheles_aq	95	D	Hemithiris_ps_comp23075_c0_seq1_len_3359.p1	213	D
								XP_050084462.1_AUB_Anopheles_aq	96	D	Hemithiris_ps_comp26458_c0_seq1_len_2171.p1	214	X
								XP_050090510.1_AUBlike_Anopheles_aq	97	D	Hemithiris_ps_comp29431_c0_seq1_len_3913.p1	215	X
								XP_050093639.1_AUBlike_Anopheles_aq	98	D	Pedicellina_ce_comp34422_c0_seq1.p1	223	D
								XP_050095446.1_Argo2_Anopheles_aq	99	D	Pedicellina_ce_comp8119_c0_seq1.p1	225	D
								XP_033628436.1_piwilike_Asterias_ru	101	D	Barentsia_sp_TRINITY_DN4770_c0_g1_i1.p1	231	X
								XP_033643845.1_piwilike_Asterias_ru	103	D	Barentsia_sp_TRINITY_DN7593_c0_g1_i1.p1	232	D
								NP_899181.1_piwilike_Danio_re	106	D	Brachionus_as_g14358.t1	239	D
								XP_021331982.1_piwilike_Danio_re	110	D	Adineta_ri_g8989.t1	243	D
								NP_001092322.1_piwilike_Gallus_ga	112	D	Adineta_ri_g18612.t1	249	D
								XP_024501248.1_Strongyloides_ratti	120	D	Adineta_ri_g18613.t1	250	D
								XP_024502097.1_Strongyloides_ratti	122	D	Adineta_ri_g16867.t1	257	D
								XP_024503124.1_Strongyloides_ratti	123	D	Adineta_ri_g4918.t1	259	D
								XP_024503171.1_Strongyloides_ratti	124	D	Adineta_ri_g4919.t1	260	D
								XP_024506241.1_Strongyloides_ratti	126	D	Adineta_ri_g6178.t1	262	D
								Bugula_ne_g13160.t1	131	D	Adineta_ri_g24994.t1	267	D
								Bugula_ne_g11858.t1	135	D	Adineta_ri_g13727.t1	269	D
								Euprymna_sc_g53438.t1	136	D
								Piscicola_ge_g18314.t1	141	X
								Piscicola_ge_g18397.t1	142	D
								Taenia_pi_g2482.t1	144	D
								Taenia_pi_g2483.t1	145	X
								Taenia_pi_g2485.t1	146	D
								Taenia_pi_g2487.t1	147	D
								Taenia_pi_g970.t1	149	D
								Taenia_pi_g975.t1	150	X
								Taenia_pi_g977.t1	151	D
								Cristatella_mu_g25166.t1	160	X
								Schmidtea_me_g108326.t1	164	D
								Schmidtea_me_g111713.t1	165	D
								Schmidtea_me_g139596.t1	166	D
								Schmidtea_me_g1369.t1	169	D
								Schmidtea_me_g1446.t1	170	D
								Schmidtea_me_g39945.t1	171	D
								Schmidtea_me_g39951.t1	172	D
								Schmidtea_me_g39956.t1	173	D
								Schmidtea_me_g41341.t1	174	D
								Phoronis_au_g4140.t1	176	D
								Membranipora_me_g7495.t1	180	D
								Membranipora_me_g18527.t1	181	D
								Pomphorhynchus_la_g10379.t1	182	D
								Pomphorhynchus_la_g32502.t1	183	D
								Pomphorhynchus_la_g1879.t1	184	D
								Pomphorhynchus_la_g27685.t1	185	D
								Bugulina_st_g3872.t1	186	D
								Bugulina_st_g3873.t1	187	D
								Bugulina_st_g11463.t1	189	D
								Alitta_vi_g48504.t1	190	D
								Alitta_vi_g52024.t1	191	D
								Acropora_mu_g1782.t1	193	D
								Acropora_mu_g13147.t1	194	D
								Cryptosula_pa_g50438.t1	200	D
								Cryptosula_pa_g13090.t1	201	D
								Cryptosula_pa_g45342.t1	203	D
								Cryptosula_pa_g45344.t1	204	D
								Notospermus_ge_g7221.t1	207	D
								Notospermus_ge_g8857.t1	208	D
								Notospermus_ge_g15602.t1	209	X
								Notospermus_ge_g23102.t1	211	D
								Notospermus_ge_g32445.t1	212	D
								Hemithiris_ps_comp23075_c0_seq1_len_3359.p1	213	D
								Hemithiris_ps_comp26458_c0_seq1_len_2171.p1	214	D
								Malacobdella_gr_comp26890_c0_seq1.p1	216	D
								Malacobdella_gr_comp30800_c0_seq1.p1	217	D
								Pedicellina_ce_comp23181_c0_seq1.p1	222	D
								Pedicellina_ce_comp34422_c0_seq1.p1	223	D
								Pedicellina_ce_comp8119_c0_seq1.p1	225	D
								Phoronis_va_comp76330_c0_seq1.p1	226	D
								Tubulanus_po_S_22_1023.p1	228	D
								Barentsia_sp_TRINITY_DN4770_c0_g1_i1.p1	231	D
								Barentsia_sp_TRINITY_DN7593_c0_g1_i1.p1	232	D
								Barentsia_sp_TRINITY_DN9375_c1_g2_i1.p1	234	D
								Barentsia_sp_TRINITY_DN9949_c1_g1_i1.p1	235	D
								Brachionus_as_g22338.t1	237	D
								Brachionus_as_g7126.t1	238	D
								Brachionus_as_g14358.t1	239	D
								Brachionus_as_g12780.t1	241	D
								Adineta_ri_g8989.t1	243	D
								Adineta_ri_g10188.t1	245	D
								Adineta_ri_g10191.t1	246	D
								Adineta_ri_g18612.t1	249	D
								Adineta_ri_g18613.t1	250	D
								Adineta_ri_g7779.t1	252	D
								Adineta_ri_g26108.t1	255	D
								Adineta_ri_g42181.t1	258	D
								Adineta_ri_g4919.t1	260	D
								Adineta_ri_g6178.t1	262	D
								Adineta_ri_g9673.t1	263	D
								Adineta_ri_g25113.t1	268	D
								Adineta_ri_g13727.t1	269	D

## Sheet: supplementary table S5
Colonna1	Colonna2	Colonna3	Colonna4	Colonna5	Colonna6	Colonna7	Colonna8	Colonna9
Supplementary Table S5: the result of a HHMER run where we scanned the Hel domain profile against the annotated DICER proteins
Target Name	accession	tlen	Query Name	accession	qlen	E-value	score	bias
PAZ_uniprot_aln	-	279	Anopheles_gambiae_dicer2__Ag_AGAP012289_	-	1726	7.3e-95	303.2	0.0
PAZ_uniprot_aln	-	279	Anopheles_gambiae_dicer2__Ag_AGAP012289_	-	1726	7.3e-95	303.2	0.0
PAZ_uniprot_aln	-	279	Drosophila_melanogaster_dicer2__Dm_Dicer_2_	-	1722	7.2e-147	473.9	0.0
PAZ_uniprot_aln	-	279	Tribolium_castaneum_dicer2__Tc_Dicer_2_	-	1623	1.5e-82	262.8	0.0
PAZ_uniprot_aln	-	279	Bombyx_mori_dicer2__Bm_dicer_2_	-	1677	2e-88	282.2	0.3
PAZ_uniprot_aln	-	279	Homo_sapiens_dicer1__Hs_DICER1_	-	1922	2.2e-114	367.3	3.3
PAZ_uniprot_aln	-	279	Homo_sapiens_dicer1__Hs_DICER1_	-	1922	2.2e-114	367.3	3.3
PAZ_uniprot_aln	-	279	Branchiostoma_floridae_dicer1__Bf_dicer1_	-	1868	1.2e-109	351.8	1.7
PAZ_uniprot_aln	-	279	Branchiostoma_floridae_dicer1__Bf_dicer1_	-	1868	1.2e-109	351.8	1.7
PAZ_uniprot_aln	-	279	Branchiostoma_floridae_dicer1__Bf_dicer1_	-	1868	1.2e-109	351.8	1.7
PAZ_uniprot_aln	-	279	Daphnia_pulex_dicer1__Dp_Dicer_1_	-	1919	3.5e-71	225.6	3.6
PAZ_uniprot_aln	-	279	Daphnia_pulex_dicer1__Dp_Dicer_1_	-	1919	3.5e-71	225.6	3.6
PAZ_uniprot_aln	-	279	Daphnia_pulex_B__Dp_329028_	-	1519	5.4e-79	251.2	0.0
PAZ_uniprot_aln	-	279	Daphnia_pulex_C__Dp_309030_	-	1604	3e-91	291.4	0.0
PAZ_uniprot_aln	-	279	Daphnia_pulex_C__Dp_309030_	-	1604	3e-91	291.4	0.0
PAZ_uniprot_aln	-	279	Drosophila_melanogaster_dicer1__Dm_Dcr_1_	-	2249	1.3e-94	302.4	0.1
PAZ_uniprot_aln	-	279	Drosophila_melanogaster_dicer1__Dm_Dcr_1_	-	2249	1.3e-94	302.4	0.1
PAZ_uniprot_aln	-	279	Drosophila_melanogaster_dicer1__Dm_Dcr_1_	-	2249	1.3e-94	302.4	0.1
PAZ_uniprot_aln	-	279	Strongylocentrotus_purpuratus_dicer1__Sp_790894_	-	1850	3.1e-75	238.9	2.3
PAZ_uniprot_aln	-	279	Strongylocentrotus_purpuratus_dicer1__Sp_790894_	-	1850	3.1e-75	238.9	2.3
PAZ_uniprot_aln	-	279	Nasonia_vitripinnis_dicer2__Nvi_001602524_	-	1563	2.1e-83	265.6	0.0
PAZ_uniprot_aln	-	279	Nasonia_vitripinnis_dicer2__Nvi_001602524_	-	1563	2.1e-83	265.6	0.0
PAZ_uniprot_aln	-	279	Harpegnathos_saltator_dicer2__Hsa_EFN79336_	-	1479	1.8e-82	262.6	0.0
PAZ_uniprot_aln	-	279	Lottia_gigantea_dicer1__Lg_sca_12_	-	1774	1.7e-87	279.1	1.2
PAZ_uniprot_aln	-	279	Lottia_gigantea_dicer1__Lg_sca_12_	-	1774	1.7e-87	279.1	1.2
PAZ_uniprot_aln	-	279	Capitella_teleta_dicer1__Ct_sca_16_	-	1518	4.3e-65	205.6	0.2
PAZ_uniprot_aln	-	279	Capitella_teleta_dicer1__Ct_sca_16_	-	1518	4.3e-65	205.6	0.2
PAZ_uniprot_aln	-	279	Nematostella_vectensis_A__Nv_sca_186_	-	1081	1.7e-115	370.9	0.2
PAZ_uniprot_aln	-	279	Saccoglossus_kowalevskii_dicer1__Sk_dicer_	-	1349	2.6e-84	268.6	3.3
PAZ_uniprot_aln	-	279	Saccoglossus_kowalevskii_dicer1__Sk_dicer_	-	1349	2.6e-84	268.6	3.3
PAZ_uniprot_aln	-	279	Mus_musculus_dicer1__Mm_Dicer1_	-	1906	8.1e-111	355.6	2.3
PAZ_uniprot_aln	-	279	Mus_musculus_dicer1__Mm_Dicer1_	-	1906	8.1e-111	355.6	2.3
PAZ_uniprot_aln	-	279	Gallus_gallus_dicer1__Gg_DICER1_	-	1921	4.1e-113	363.1	3.9
PAZ_uniprot_aln	-	279	Gallus_gallus_dicer1__Gg_DICER1_	-	1921	4.1e-113	363.1	3.9
PAZ_uniprot_aln	-	279	Caenorhabditis_elegans_dicer1__Ce_dcr_1_	-	1845	4.3e-107	343.4	1.4
PAZ_uniprot_aln	-	279	Caenorhabditis_elegans_dicer1__Ce_dcr_1_	-	1845	4.3e-107	343.4	1.4
PAZ_uniprot_aln	-	279	Trichinella_spiralis_A_dicer1__Ts_EFV57735_	-	2029	3.5e-91	291.2	0.2
PAZ_uniprot_aln	-	279	Trichinella_spiralis_A_dicer1__Ts_EFV57735_	-	2029	3.5e-91	291.2	0.2
PAZ_uniprot_aln	-	279	Tribolium_castaneum_dicer1__Tc_dicer_1_	-	1865	4.5e-57	179.3	0.1
PAZ_uniprot_aln	-	279	Tribolium_castaneum_dicer1__Tc_dicer_1_	-	1865	4.5e-57	179.3	0.1
PAZ_uniprot_aln	-	279	Apis_mellifera_dicer1__Am_Dcr_1_	-	1952	1e-62	197.8	5.0
PAZ_uniprot_aln	-	279	Apis_mellifera_dicer1__Am_Dcr_1_	-	1952	1e-62	197.8	5.0
PAZ_uniprot_aln	-	279	Nasonia_vitripennis_dicer1__Nvi_dicer_1_	-	1917	9.8e-57	178.2	7.7
PAZ_uniprot_aln	-	279	Nasonia_vitripennis_dicer1__Nvi_dicer_1_	-	1917	9.8e-57	178.2	7.7
PAZ_uniprot_aln	-	279	Nasonia_vitripennis_dicer1__Nvi_dicer_1_	-	1917	9.8e-57	178.2	7.7
PAZ_uniprot_aln	-	279	Acyrthosiphon_pisum_A_dicer1__Ap_dicer_1_	-	1691	4.2e-27	80.9	0.0
PAZ_uniprot_aln	-	279	Drosophila_pseudoobscura_dicer1__Dpse_GA18437_	-	2280	2.1e-85	272.2	0.0
PAZ_uniprot_aln	-	279	Drosophila_pseudoobscura_dicer1__Dpse_GA18437_	-	2280	2.1e-85	272.2	0.0
PAZ_uniprot_aln	-	279	Drosophila_pseudoobscura_dicer1__Dpse_GA18437_	-	2280	2.1e-85	272.2	0.0
PAZ_uniprot_aln	-	279	Anopheles_gambiae_dicer1__Ag_dicer_1_	-	2256	6.9e-52	162.3	0.0
PAZ_uniprot_aln	-	279	Anopheles_gambiae_dicer1__Ag_dicer_1_	-	2256	6.9e-52	162.3	0.0
PAZ_uniprot_aln	-	279	Drosophila_pseudoobscura_dicer2__Dpse_GA19635_	-	1720	1.1e-117	378.1	1.4
PAZ_uniprot_aln	-	279	Acyrthosiphon_pisum_B_dicer1__Ap_dicer_2_	-	1626	1.7e-37	115.1	3.0
PAZ_uniprot_aln	-	279	Acyrthosiphon_pisum_B_dicer1__Ap_dicer_2_	-	1626	1.7e-37	115.1	3.0
PAZ_uniprot_aln	-	279	Harpegnathos_saltator_dicer1__Hsa_Dcr_1_	-	1807	5e-64	202.1	1.5
PAZ_uniprot_aln	-	279	Harpegnathos_saltator_dicer1__Hsa_Dcr_1_	-	1807	5e-64	202.1	1.5
PAZ_uniprot_aln	-	279	Trichinella_spiralis_B_dicer1__Ts_EFV58865_	-	1903	6.9e-44	136.0	0.3
PAZ_uniprot_aln	-	279	Trichinella_spiralis_B_dicer1__Ts_EFV58865_	-	1903	6.9e-44	136.0	0.3
PAZ_uniprot_aln	-	279	Litopenaeus_vannamei_dicer2__Lv_Dcr2_	-	1502	6e-94	300.3	1.7
PAZ_uniprot_aln	-	279	Litopenaeus_vannamei_dicer2__Lv_Dcr2_	-	1502	6e-94	300.3	1.7
PAZ_uniprot_aln	-	279	Litopenaeus_vannamei_dicer2__Lv_Dcr2_	-	1502	6e-94	300.3	1.7
PAZ_uniprot_aln	-	279	Ascaris_suum_dicer1__As_dcr_1_	-	1970	4.1e-87	277.8	2.4
PAZ_uniprot_aln	-	279	Ascaris_suum_dicer1__As_dcr_1_	-	1970	4.1e-87	277.8	2.4
PAZ_uniprot_aln	-	279	Ascaris_suum_dicer1__As_dcr_1_	-	1970	4.1e-87	277.8	2.4
PAZ_uniprot_aln	-	279	Marsupenaeus_japonicus_dicer1__Mj_dicer_1_	-	2482	1.8e-53	167.5	0.1
PAZ_uniprot_aln	-	279	Marsupenaeus_japonicus_dicer1__Mj_dicer_1_	-	2482	1.8e-53	167.5	0.1
PAZ_uniprot_aln	-	279	Litopenaeus_vannamei_dicer1__Lv_dicer_1_	-	2473	1.3e-53	167.9	0.1
PAZ_uniprot_aln	-	279	Litopenaeus_vannamei_dicer1__Lv_dicer_1_	-	2473	1.3e-53	167.9	0.1
PAZ_uniprot_aln	-	279	Clonorchis_sinensis_dicer1__Cs_111519_	-	2384	5e-30	90.6	0.0
PAZ_uniprot_aln	-	279	Clonorchis_sinensis_dicer1__Cs_111519_	-	2384	5e-30	90.6	0.0
PAZ_uniprot_aln	-	279	Brugia_malayi_dicer1__Bm_m04594_	-	1856	5.1e-88	280.8	0.0
PAZ_uniprot_aln	-	279	Apis_florea_dicer2__Af_LOC72381_	-	1370	7.9e-77	244.1	2.9
PAZ_uniprot_aln	-	279	Apis_florea_dicer1__Af_LOC67176_	-	1966	8.1e-60	188.3	4.5
PAZ_uniprot_aln	-	279	Apis_florea_dicer1__Af_LOC67176_	-	1966	8.1e-60	188.3	4.5
PAZ_uniprot_aln	-	279	Crassostrea_vi_XP_022331683_1	-	1909	5e-74	234.9	0.0
PAZ_uniprot_aln	-	279	Crassostrea_vi_XP_022331683_1	-	1909	5e-74	234.9	0.0
PAZ_uniprot_aln	-	279	Aplysia_ca_XP_012942349_1	-	2503	2.1e-66	209.9	0.2
PAZ_uniprot_aln	-	279	Aplysia_ca_XP_012942349_1	-	2503	2.1e-66	209.9	0.2
PAZ_uniprot_aln	-	279	Haliotis_rufescens_XP_048244528_1	-	3439	7.7e-83	263.8	0.1
PAZ_uniprot_aln	-	279	Haliotis_rufescens_XP_048244528_1	-	3439	7.7e-83	263.8	0.1
PAZ_uniprot_aln	-	279	Octopus_bi_XP_014781475_1	-	2402	5.9e-69	218.3	12.5
PAZ_uniprot_aln	-	279	Octopus_bi_XP_014781475_1	-	2402	5.9e-69	218.3	12.5
PAZ_uniprot_aln	-	279	Octopus_bi_XP_014781475_1	-	2402	5.9e-69	218.3	12.5
PAZ_uniprot_aln	-	279	Biomphalaria_gl_XP_013067888_1	-	2332	4.9e-65	205.4	0.2
PAZ_uniprot_aln	-	279	Biomphalaria_gl_XP_013067888_1	-	2332	4.9e-65	205.4	0.2
PAZ_uniprot_aln	-	279	Helobdella_ro_XP_009029520_1	-	1316	1.7e-23	69.1	0.0
PAZ_uniprot_aln	-	279	Pecten_ma_XP_033733992_1	-	2132	1.8e-75	239.6	4.3
PAZ_uniprot_aln	-	279	Pecten_ma_XP_033733992_1	-	2132	1.8e-75	239.6	4.3
PAZ_uniprot_aln	-	279	Pecten_ma_XP_033733992_1	-	2132	1.8e-75	239.6	4.3
PAZ_uniprot_aln	-	279	Ostrea_ed_XP_048733471_1	-	1875	2e-71	226.4	0.3
PAZ_uniprot_aln	-	279	Ostrea_ed_XP_048733471_1	-	1875	2e-71	226.4	0.3
PAZ_uniprot_aln	-	279	Opisthorchis_vi_XP_009167121_1	-	2570	1.9e-26	78.8	0.0
PAZ_uniprot_aln	-	279	Opisthorchis_vi_XP_009167121_1	-	2570	1.9e-26	78.8	0.0
PAZ_uniprot_aln	-	279	Patella_vu_XP_050406817_1	-	2034	8.2e-84	267.0	0.0
PAZ_uniprot_aln	-	279	Patella_vu_XP_050406817_1	-	2034	8.2e-84	267.0	0.0
PAZ_uniprot_aln	-	279	Gigantopelta_ae_XP_041353083_1	-	2063	3.9e-85	271.3	0.3
PAZ_uniprot_aln	-	279	Gigantopelta_ae_XP_041353083_1	-	2063	3.9e-85	271.3	0.3
PAZ_uniprot_aln	-	279	Mizuhopecten_ye_XP_021347347_1	-	2284	4.6e-74	235.0	0.7
PAZ_uniprot_aln	-	279	Mizuhopecten_ye_XP_021347347_1	-	2284	4.6e-74	235.0	0.7
PAZ_uniprot_aln	-	279	Mizuhopecten_ye_XP_021347347_1	-	2284	4.6e-74	235.0	0.7
PAZ_uniprot_aln	-	279	Mercenaria_me_XP_045173593_1	-	2011	3.6e-85	271.4	0.0
PAZ_uniprot_aln	-	279	Mercenaria_me_XP_045173593_1	-	2011	3.6e-85	271.4	0.0
PAZ_uniprot_aln	-	279	Lottia_gi_XP_009046342_1	-	1800	1.7e-87	279.1	1.1
PAZ_uniprot_aln	-	279	Lottia_gi_XP_009046342_1	-	1800	1.7e-87	279.1	1.1
PAZ_uniprot_aln	-	279	Pomacea_ca_XP_025104500_1	-	2249	2.8e-72	229.2	0.9
PAZ_uniprot_aln	-	279	Pomacea_ca_XP_025104500_1	-	2249	2.8e-72	229.2	0.9
PAZ_uniprot_aln	-	279	Pomacea_ca_XP_025104500_1	-	2249	2.8e-72	229.2	0.9
PAZ_uniprot_aln	-	279	Lingula_an_XP_013409876_1	-	1881	2.7e-98	314.5	1.9
PAZ_uniprot_aln	-	279	Lingula_an_XP_013409876_1	-	1881	2.7e-98	314.5	1.9
PAZ_uniprot_aln	-	279	Saccostrea_gl_Sgl011980_mRNA1	-	1874	2.9e-74	235.7	0.1
PAZ_uniprot_aln	-	279	Saccostrea_gl_Sgl011980_mRNA1	-	1874	2.9e-74	235.7	0.1
PAZ_uniprot_aln	-	279	Anopheles_aq_XP_050085741_1	-	2398	5.9e-58	182.2	0.0
PAZ_uniprot_aln	-	279	Anopheles_aq_XP_050085741_1	-	2398	5.9e-58	182.2	0.0
PAZ_uniprot_aln	-	279	Anopheles_aq_XP_050092159_1	-	1694	2.4e-78	249.1	6.6
PAZ_uniprot_aln	-	279	Anopheles_aq_XP_050092159_1	-	1694	2.4e-78	249.1	6.6
PAZ_uniprot_aln	-	279	Anopheles_aq_XP_050092159_1	-	1694	2.4e-78	249.1	6.6
PAZ_uniprot_aln	-	279	Asterias_ru_XP_033634026_1	-	1907	3.7e-84	268.1	1.8
PAZ_uniprot_aln	-	279	Asterias_ru_XP_033634026_1	-	1907	3.7e-84	268.1	1.8
PAZ_uniprot_aln	-	279	Danio_re_NP_001154925_1	-	1865	4.1e-103	330.3	3.1
PAZ_uniprot_aln	-	279	Danio_re_NP_001154925_1	-	1865	4.1e-103	330.3	3.1
PAZ_uniprot_aln	-	279	Danio_re_XP_005158722_1	-	1865	4.1e-103	330.3	3.1
PAZ_uniprot_aln	-	279	Danio_re_XP_005158722_1	-	1865	4.1e-103	330.3	3.1
PAZ_uniprot_aln	-	279	Gallus_ga_XP_046797752_1	-	1921	4.1e-113	363.1	3.9
PAZ_uniprot_aln	-	279	Gallus_ga_XP_046797752_1	-	1921	4.1e-113	363.1	3.9
PAZ_uniprot_aln	-	279	Strongyloides_ra_XP_024503581_1	-	1819	1e-77	247.0	3.9
PAZ_uniprot_aln	-	279	Strongyloides_ra_XP_024503581_1	-	1819	1e-77	247.0	3.9
PAZ_uniprot_aln	-	279	Euprymna_sc_g84083.t1	-	2546	3.2e-73	232.3	5.7
PAZ_uniprot_aln	-	279	Euprymna_sc_g84083.t1	-	2546	3.2e-73	232.3	5.7
PAZ_uniprot_aln	-	279	Piscicola_ge_g1744.t1	-	2057	1.7e-25	75.7	0.0
PAZ_uniprot_aln	-	279	Piscicola_ge_g1744.t1	-	2057	1.7e-25	75.7	0.0
PAZ_uniprot_aln	-	279	Lineus_lo_g21573.t1	-	1924	4.4e-96	307.2	4.5
PAZ_uniprot_aln	-	279	Lineus_lo_g21573.t1	-	1924	4.4e-96	307.2	4.5
PAZ_uniprot_aln	-	279	Lineus_lo_g21573.t1	-	1924	4.4e-96	307.2	4.5
PAZ_uniprot_aln	-	279	Phoronis_au_g15692.t1	-	1881	7.6e-68	214.6	5.2
PAZ_uniprot_aln	-	279	Phoronis_au_g15692.t1	-	1881	7.6e-68	214.6	5.2
PAZ_uniprot_aln	-	279	Alitta_vi_g39064.t1	-	2374	5.9e-60	188.7	2.4
PAZ_uniprot_aln	-	279	Alitta_vi_g39064.t1	-	2374	5.9e-60	188.7	2.4
PAZ_uniprot_aln	-	279	Alitta_vi_g39064.t1	-	2374	5.9e-60	188.7	2.4
PAZ_uniprot_aln	-	279	Alitta_vi_g39064.t1	-	2374	5.9e-60	188.7	2.4
PAZ_uniprot_aln	-	279	Alitta_vi_g39064.t1	-	2374	5.9e-60	188.7	2.4
PAZ_uniprot_aln	-	279	Acropora_mu_g1505.t1	-	1585	4.8e-103	330.1	4.4
PAZ_uniprot_aln	-	279	Acropora_mu_g1505.t1	-	1585	4.8e-103	330.1	4.4
PAZ_uniprot_aln	-	279	Acropora_mu_g1507.t1	-	1575	9.3e-102	325.9	2.5
PAZ_uniprot_aln	-	279	Acropora_mu_g1507.t1	-	1575	9.3e-102	325.9	2.5
PAZ_uniprot_aln	-	279	Acropora_mu_g31616.t1	-	1927	1.9e-24	72.3	3.2
PAZ_uniprot_aln	-	279	Notospermus_ge_g50315.t1	-	1963	4.9e-98	313.7	1.8
PAZ_uniprot_aln	-	279	Notospermus_ge_g50315.t1	-	1963	4.9e-98	313.7	1.8
PAZ_uniprot_aln	-	279	Notospermus_ge_g50315.t1	-	1963	4.9e-98	313.7	1.8
PAZ_uniprot_aln	-	279	Echinorhynchus ga_TRINITY_DN10621_c0_g1_i1.p1	-	971	3.8e-22	64.7	0.0
PAZ_uniprot_aln	-	279	Zea_ma_dcl1	-	1273	3.9e-18	51.5	0.0
PAZ_uniprot_aln	-	279	Zea_ma_dcl4	-	843	3.6e-21	61.5	0.2
PAZ_uniprot_aln	-	279	Zea_ma_dcl3B	-	1432	1e-45	142.0	0.0
PAZ_uniprot_aln	-	279	Zea_ma_dcl2	-	1401	2.6e-60	189.9	0.1
PAZ_uniprot_aln	-	279	Zea_ma_dcl1B	-	1592	6.7e-31	93.4	0.2
PAZ_uniprot_aln	-	279	Zea_ma_dcl1B	-	1592	6.7e-31	93.4	0.2
PAZ_uniprot_aln	-	279	Zea_ma_dcl1A	-	1083	1.3e-20	59.6	0.1
PAZ_uniprot_aln	-	279	Brachionus_as_g1562.t1	-	1901	3.8e-18	51.6	0.0
PAZ_uniprot_aln	-	279	Adineta_ri_g10659.t1	-	1992	1.3e-55	174.5	0.5
PAZ_uniprot_aln	-	279	Adineta_ri_g10659.t1	-	1992	1.3e-55	174.5	0.5
PAZ_uniprot_aln	-	279	Adineta_ri_g12963.t1	-	1876	6.5e-76	241.1	3.5
PAZ_uniprot_aln	-	279	Adineta_ri_g12963.t1	-	1876	6.5e-76	241.1	3.5
PAZ_uniprot_aln	-	279	Adineta_ri_g2127.t1	-	1431	1.3e-83	266.3	0.2
PAZ_uniprot_aln	-	279	Adineta_ri_g25148.t1	-	1379	8.2e-76	240.7	0.4
PAZ_uniprot_aln	-	279	Adineta_ri_g25148.t1	-	1379	8.2e-76	240.7	0.4
PAZ_uniprot_aln	-	279	Adineta_ri_g30081.t1	-	1466	4.7e-84	267.8	3.2
PAZ_uniprot_aln	-	279	Adineta_ri_g30081.t1	-	1466	4.7e-84	267.8	3.2
PAZ_uniprot_aln	-	279	Adineta_ri_g31300.t1	-	1453	4.5e-91	290.8	0.1
PAZ_uniprot_aln	-	279	Adineta_ri_g31300.t1	-	1453	4.5e-91	290.8	0.1

## Sheet: supplementary table S6
Column1	Column2	Column3	Column4	Column5	Column6	Column7	Column8	Column9
	Supplementary Table S6: the result of a HHMER run where we scanned the PAZ domain against the annotated DICER proteins
Target Name	accession	tlen	Query Name	accession	qlen	E-value	score	bias
Hel_uniprot_aln	-	145	Anopheles_gambiae_dicer2__Ag_AGAP012289_	-	1726	8.6e-19	54.0	0.2
Hel_uniprot_aln	-	145	Anopheles_gambiae_dicer2__Ag_AGAP012289_	-	1726	8.6e-19	54.0	0.2
Hel_uniprot_aln	-	145	Anopheles_gambiae_dicer2__Ag_AGAP012289_	-	1726	8.6e-19	54.0	0.2
Hel_uniprot_aln	-	145	Drosophila_melanogaster_dicer2__Dm_Dicer_2_	-	1722	2.1e-25	75.4	1.2
Hel_uniprot_aln	-	145	Tribolium_castaneum_dicer2__Tc_Dicer_2_	-	1623	6.7e-25	73.8	1.0
Hel_uniprot_aln	-	145	Tribolium_castaneum_dicer2__Tc_Dicer_2_	-	1623	6.7e-25	73.8	1.0
Hel_uniprot_aln	-	145	Bombyx_mori_dicer2__Bm_dicer_2_	-	1677	8.9e-27	79.8	0.1
Hel_uniprot_aln	-	145	Homo_sapiens_dicer1__Hs_DICER1_	-	1922	4.3e-71	223.6	0.8
Hel_uniprot_aln	-	145	Branchiostoma_floridae_dicer1__Bf_dicer1_	-	1868	1.4e-63	199.2	1.0
Hel_uniprot_aln	-	145	Daphnia_pulex_dicer1__Dp_Dicer_1_	-	1919	7.6e-62	193.6	1.4
Hel_uniprot_aln	-	145	Daphnia_pulex_B__Dp_329028_	-	1519	1.3e-25	76.1	0.1
Hel_uniprot_aln	-	145	Daphnia_pulex_C__Dp_309030_	-	1604	1e-21	63.5	1.5
Hel_uniprot_aln	-	145	Drosophila_melanogaster_dicer1__Dm_Dcr_1_	-	2249	2.2e-72	227.8	0.2
Hel_uniprot_aln	-	145	Strongylocentrotus_purpuratus_dicer1__Sp_790894_	-	1850	1.6e-49	153.7	0.8
Hel_uniprot_aln	-	145	Nasonia_vitripinnis_dicer2__Nvi_001602524_	-	1563	2.2e-19	55.9	3.0
Hel_uniprot_aln	-	145	Nasonia_vitripinnis_dicer2__Nvi_001602524_	-	1563	2.2e-19	55.9	3.0
Hel_uniprot_aln	-	145	Harpegnathos_saltator_dicer2__Hsa_EFN79336_	-	1479	1.5e-27	82.3	1.9
Hel_uniprot_aln	-	145	Harpegnathos_saltator_dicer2__Hsa_EFN79336_	-	1479	1.5e-27	82.3	1.9
Hel_uniprot_aln	-	145	Lottia_gigantea_dicer1__Lg_sca_12_	-	1774	1.2e-67	212.4	1.9
Hel_uniprot_aln	-	145	Capitella_teleta_dicer1__Ct_sca_16_	-	1518	4e-66	207.5	0.4
Hel_uniprot_aln	-	145	Nematostella_vectensis_A__Nv_sca_186_	-	1081	5.3e-09	22.2	1.4
Hel_uniprot_aln	-	145	Saccoglossus_kowalevskii_dicer1__Sk_dicer_	-	1349	9.7e-56	173.8	2.3
Hel_uniprot_aln	-	145	Mus_musculus_dicer1__Mm_Dicer1_	-	1906	8.6e-71	222.6	0.8
Hel_uniprot_aln	-	145	Gallus_gallus_dicer1__Gg_DICER1_	-	1921	2.9e-70	220.9	0.9
Hel_uniprot_aln	-	145	Caenorhabditis_elegans_dicer1__Ce_dcr_1_	-	1845	2.3e-65	205.0	4.5
Hel_uniprot_aln	-	145	Trichinella_spiralis_A_dicer1__Ts_EFV57735_	-	2029	2.8e-21	62.0	3.6
Hel_uniprot_aln	-	145	Trichinella_spiralis_A_dicer1__Ts_EFV57735_	-	2029	2.8e-21	62.0	3.6
Hel_uniprot_aln	-	145	Tribolium_castaneum_dicer1__Tc_dicer_1_	-	1865	3.7e-65	204.3	1.0
Hel_uniprot_aln	-	145	Apis_mellifera_dicer1__Am_Dcr_1_	-	1952	9.5e-65	203.0	0.6
Hel_uniprot_aln	-	145	Apis_mellifera_dicer1__Am_Dcr_1_	-	1952	9.5e-65	203.0	0.6
Hel_uniprot_aln	-	145	Nasonia_vitripennis_dicer1__Nvi_dicer_1_	-	1917	2e-66	208.4	1.2
Hel_uniprot_aln	-	145	Acyrthosiphon_pisum_A_dicer1__Ap_dicer_1_	-	1691	1e-59	186.6	1.5
Hel_uniprot_aln	-	145	Drosophila_pseudoobscura_dicer1__Dpse_GA18437_	-	2280	1.5e-70	221.9	0.8
Hel_uniprot_aln	-	145	Drosophila_pseudoobscura_dicer1__Dpse_GA18437_	-	2280	1.5e-70	221.9	0.8
Hel_uniprot_aln	-	145	Anopheles_gambiae_dicer1__Ag_dicer_1_	-	2256	1e-66	209.4	1.0
Hel_uniprot_aln	-	145	Anopheles_gambiae_dicer1__Ag_dicer_1_	-	2256	1e-66	209.4	1.0
Hel_uniprot_aln	-	145	Drosophila_pseudoobscura_dicer2__Dpse_GA19635_	-	1720	2e-25	75.5	0.4
Hel_uniprot_aln	-	145	Acyrthosiphon_pisum_B_dicer1__Ap_dicer_2_	-	1626	1.2e-56	176.7	2.0
Hel_uniprot_aln	-	145	Acyrthosiphon_pisum_B_dicer1__Ap_dicer_2_	-	1626	1.2e-56	176.7	2.0
Hel_uniprot_aln	-	145	Harpegnathos_saltator_dicer1__Hsa_Dcr_1_	-	1807	6.2e-64	200.4	2.2
Hel_uniprot_aln	-	145	Harpegnathos_saltator_dicer1__Hsa_Dcr_1_	-	1807	6.2e-64	200.4	2.2
Hel_uniprot_aln	-	145	Trichinella_spiralis_B_dicer1__Ts_EFV58865_	-	1903	4.2e-36	110.1	0.8
Hel_uniprot_aln	-	145	Litopenaeus_vannamei_dicer2__Lv_Dcr2_	-	1502	6.4e-24	70.6	0.7
Hel_uniprot_aln	-	145	Ascaris_suum_dicer1__As_dcr_1_	-	1970	2.2e-46	143.5	2.4
Hel_uniprot_aln	-	145	Ascaris_suum_dicer1__As_dcr_1_	-	1970	2.2e-46	143.5	2.4
Hel_uniprot_aln	-	145	Nematostella_vectensis_B__Nv_167046039_	-	1444	7.5e-50	154.7	0.2
Hel_uniprot_aln	-	145	Schmidtea_mediterranea_dicer1__Sm_dicer_1_	-	2174	4.5e-39	119.7	2.1
Hel_uniprot_aln	-	145	Schmidtea_mediterranea_dicer1__Sm_dicer_1_	-	2174	4.5e-39	119.7	2.1
Hel_uniprot_aln	-	145	Marsupenaeus_japonicus_dicer1__Mj_dicer_1_	-	2482	1.8e-65	205.3	0.1
Hel_uniprot_aln	-	145	Litopenaeus_vannamei_dicer1__Lv_dicer_1_	-	2473	2e-65	205.2	0.1
Hel_uniprot_aln	-	145	Echinococcus_multilocularis_dicer1__Em_dicer_	-	1981	1.7e-30	91.9	0.0
Hel_uniprot_aln	-	145	Echinococcus_multilocularis_dicer1__Em_dicer_	-	1981	1.7e-30	91.9	0.0
Hel_uniprot_aln	-	145	Clonorchis_sinensis_dicer1__Cs_111519_	-	2384	1.8e-51	159.9	0.1
Hel_uniprot_aln	-	145	Brugia_malayi_dicer1__Bm_m04594_	-	1856	1.9e-47	146.9	0.3
Hel_uniprot_aln	-	145	Brugia_malayi_dicer1__Bm_m04594_	-	1856	1.9e-47	146.9	0.3
Hel_uniprot_aln	-	145	Apis_florea_dicer2__Af_LOC72381_	-	1370	3.1e-27	81.3	1.3
Hel_uniprot_aln	-	145	Apis_florea_dicer1__Af_LOC67176_	-	1966	4.1e-65	204.2	0.7
Hel_uniprot_aln	-	145	Apis_florea_dicer1__Af_LOC67176_	-	1966	4.1e-65	204.2	0.7
Hel_uniprot_aln	-	145	Crassostrea_vi_XP_022331683_1	-	1909	4.1e-71	223.6	2.6
Hel_uniprot_aln	-	145	Aplysia_ca_XP_012942349_1	-	2503	1.3e-67	212.3	2.6
Hel_uniprot_aln	-	145	Haliotis_rufescens_XP_048244528_1	-	3439	7.7e-70	219.5	1.2
Hel_uniprot_aln	-	145	Octopus_bi_XP_014781475_1	-	2402	2.5e-68	214.6	2.4
Hel_uniprot_aln	-	145	Biomphalaria_gl_XP_013067888_1	-	2332	7.8e-66	206.5	0.2
Hel_uniprot_aln	-	145	Helobdella_ro_XP_009029520_1	-	1316	3.7e-62	194.6	3.6
Hel_uniprot_aln	-	145	Pecten_ma_XP_033733992_1	-	2132	4.9e-70	220.1	4.1
Hel_uniprot_aln	-	145	Ostrea_ed_XP_048733471_1	-	1875	1.4e-70	221.9	2.4
Hel_uniprot_aln	-	145	Opisthorchis_vi_XP_009167121_1	-	2570	8.8e-52	160.9	0.1
Hel_uniprot_aln	-	145	Echinococcus_gr_XP_024350050_1	-	1909	1.4e-30	92.2	0.0
Hel_uniprot_aln	-	145	Schistosoma_ha_XP_051065566_1	-	2658	4.4e-38	116.5	2.0
Hel_uniprot_aln	-	145	Schistosoma_ha_XP_051065566_1	-	2658	4.4e-38	116.5	2.0
Hel_uniprot_aln	-	145	Schistosoma_ha_XP_051065566_1	-	2658	4.4e-38	116.5	2.0
Hel_uniprot_aln	-	145	Patella_vu_XP_050406817_1	-	2034	2.1e-68	214.9	1.5
Hel_uniprot_aln	-	145	Gigantopelta_ae_XP_041353083_1	-	2063	7.4e-70	219.6	1.6
Hel_uniprot_aln	-	145	Mizuhopecten_ye_XP_021347347_1	-	2284	1.7e-69	218.4	4.9
Hel_uniprot_aln	-	145	Mizuhopecten_ye_XP_021347347_1	-	2284	1.7e-69	218.4	4.9
Hel_uniprot_aln	-	145	Mercenaria_me_XP_045173593_1	-	2011	1.1e-66	209.2	1.0
Hel_uniprot_aln	-	145	Lottia_gi_XP_009046342_1	-	1800	1.2e-67	212.3	1.9
Hel_uniprot_aln	-	145	Pomacea_ca_XP_025104500_1	-	2249	5e-69	216.9	1.4
Hel_uniprot_aln	-	145	Lingula_an_XP_013409876_1	-	1881	3.3e-66	207.7	0.9
Hel_uniprot_aln	-	145	Saccostrea_gl_Sgl011980_mRNA1	-	1874	5e-71	223.4	3.1
Hel_uniprot_aln	-	145	Anopheles_aq_XP_050085741_1	-	2398	5.1e-67	210.4	0.6
Hel_uniprot_aln	-	145	Anopheles_aq_XP_050092159_1	-	1694	1.7e-23	69.2	0.8
Hel_uniprot_aln	-	145	Asterias_ru_XP_033634026_1	-	1907	9.7e-50	154.3	2.1
Hel_uniprot_aln	-	145	Danio_re_NP_001154925_1	-	1865	3e-70	220.9	1.2
Hel_uniprot_aln	-	145	Danio_re_XP_005158722_1	-	1865	3e-70	220.9	1.2
Hel_uniprot_aln	-	145	Gallus_ga_XP_046797752_1	-	1921	3e-70	220.8	0.9
Hel_uniprot_aln	-	145	Strongyloides_ra_XP_024503581_1	-	1819	2.5e-41	127.0	3.4
Hel_uniprot_aln	-	145	Euprymna_sc_g84083.t1	-	2546	8.2e-67	209.7	1.1
Hel_uniprot_aln	-	145	Euprymna_sc_g84083.t1	-	2546	8.2e-67	209.7	1.1
Hel_uniprot_aln	-	145	Piscicola_ge_g1744.t1	-	2057	4.7e-56	174.8	3.4
Hel_uniprot_aln	-	145	Taenia_pi_g2251.t1	-	1917	3.1e-31	94.3	0.0
Hel_uniprot_aln	-	145	Lineus_lo_g21573.t1	-	1924	8.2e-65	203.2	1.5
Hel_uniprot_aln	-	145	Lineus_lo_g21573.t1	-	1924	8.2e-65	203.2	1.5
Hel_uniprot_aln	-	145	Acanthopleura_gr_g22864.t1	-	2063	2.3e-67	211.5	1.2
Hel_uniprot_aln	-	145	Cristatella_mu_g8532.t1	-	1057	1e-36	112.1	0.0
Hel_uniprot_aln	-	145	Schmidtea_me_g6828.t1	-	1759	4.1e-49	152.3	0.7
Hel_uniprot_aln	-	145	Schmidtea_me_g84470.t1	-	689	1.6e-08	20.7	0.1
Hel_uniprot_aln	-	145	Phoronis_au_g15692.t1	-	1881	4.8e-58	181.3	0.2
Hel_uniprot_aln	-	145	Alitta_vi_g39064.t1	-	2374	7.1e-66	206.6	2.6
Hel_uniprot_aln	-	145	Acropora_mu_g1505.t1	-	1585	3.6e-19	55.2	0.4
Hel_uniprot_aln	-	145	Acropora_mu_g1505.t1	-	1585	3.6e-19	55.2	0.4
Hel_uniprot_aln	-	145	Acropora_mu_g1507.t1	-	1575	5.4e-19	54.6	0.1
Hel_uniprot_aln	-	145	Acropora_mu_g31616.t1	-	1927	1.3e-41	128.0	0.0
Hel_uniprot_aln	-	145	Notospermus_ge_g50315.t1	-	1963	5.8e-64	200.5	1.0
Hel_uniprot_aln	-	145	Echinorhynchus_ga_TRINITY_DN10767_c0_g2_i1.p1	-	1819	1.6e-24	72.5	0.5
Hel_uniprot_aln	-	145	Zea_ma_dcl1	-	1273	3.1e-16	45.7	0.0
Hel_uniprot_aln	-	145	Zea_ma_dcl4	-	843	1.6e-08	20.6	0.0
Hel_uniprot_aln	-	145	Zea_ma_dcl3A	-	965	2.1e-09	23.5	0.0
Hel_uniprot_aln	-	145	Zea_ma_dcl2	-	1401	7.6e-08	18.4	0.0
Hel_uniprot_aln	-	145	Zea_ma_dcl1B	-	1592	4.2e-16	45.2	0.0
Hel_uniprot_aln	-	145	Zea_ma_dcl1A	-	1083	2.6e-08	20.0	0.0
Hel_uniprot_aln	-	145	Brachionus_as_g1562.t1	-	1901	1.4e-37	114.9	3.3
Hel_uniprot_aln	-	145	Adineta_ri_g10659.t1	-	1992	1.4e-33	101.9	3.4

## Sheet: Supplementary table S7
Supplementary table S7: list of Notospermus geniculatus miRNA genes associated to pre-existing miRNA families. For each miRNA it is reported the seed sequence, the miRNA family, the miRGeneDB miRNA best hit, the seed sequence of the best hit, the BLAST identity, the BLAST e-value and the BLAST bit score.
MiRNA genes	Seed	MiRNA family	Blasted miRNA	blasted miRNA seed
NMRB01000012.1_Notospermus_geniculatus_strain_Ushimado_scaffold12,_whole_genome_shotgun_sequence_565	GAGUAUU	Mir-12	Cgi-Mir-12	GAGUAUU	92593	2.14e-16	76.8
NMRB01000012.1_Notospermus_geniculatus_strain_Ushimado_scaffold12,_whole_genome_shotgun_sequence_567	AAUCUCA	Mir-216	Cgi-Mir-216-P2	AAUCUCA	96429	1.81e-07	47.3
NMRB01000012.1_Notospermus_geniculatus_strain_Ushimado_scaffold12,_whole_genome_shotgun_sequence_569	AAUCUCA	Mir-216	Lgi-Mir-216-P2	AAUCUCA	95833	3.03e-05	39.9
NMRB01000014.1_Notospermus_geniculatus_strain_Ushimado_scaffold14,_whole_genome_shotgun_sequence_617	GAGAUCA	Bantam	Csc-Bantam-P16	GAGAUCA	85455	2.72e-10	56.5
NMRB01000014.1_Notospermus_geniculatus_strain_Ushimado_scaffold14,_whole_genome_shotgun_sequence_619	GAGAUCA	Bantam	Hme-Bantam	GAGAUCA	85185	4.17e-09	52.8
NMRB01000015.1_Notospermus_geniculatus_strain_Ushimado_scaffold15,_whole_genome_shotgun_sequence_640	UUUGAUU	Mir-315	Aae-Mir-315	UUUGAUU	85246	8.36e-11	58.4
NMRB01000055.1_Notospermus_geniculatus_strain_Ushimado_scaffold55,_whole_genome_shotgun_sequence_2176	GGAAGAC	Mir-7	Hme-Mir-7	GGAAGAC	86667	1.80e-12	63.9
NMRB01000087.1_Notospermus_geniculatus_strain_Ushimado_scaffold87,_whole_genome_shotgun_sequence_3152	CGGUGGG	Mir-278	Lan-Mir-278	CGGUGGG	82692	6.35e-07	45.4
NMRB01000087.1_Notospermus_geniculatus_strain_Ushimado_scaffold87,_whole_genome_shotgun_sequence_3154	CGGUGGG	Mir-278	Lan-Mir-278	CGGUGGG	82692	6.35e-07	45.4
NMRB01000087.1_Notospermus_geniculatus_strain_Ushimado_scaffold87,_whole_genome_shotgun_sequence_3156	CGGUGGG	Mir-278	Npo-Mir-278	CGGUGGG	100000	1.81e-07	47.3
NMRB01000117.1_Notospermus_geniculatus_strain_Ushimado_scaffold117,_whole_genome_shotgun_sequence_4718	GGCAAGA	Mir-31	Lgi-Mir-31	GGCAAGA	83607	1.24e-09	54.7
NMRB01000131.1_Notospermus_geniculatus_strain_Ushimado_scaffold131,_whole_genome_shotgun_sequence_5275	GAGAUUC	Mir-1175	Cte-Mir-1175	GAGAUUC	90323	6.57e-17	78.7
NMRB01000152.1_Notospermus_geniculatus_strain_Ushimado_scaffold152,_whole_genome_shotgun_sequence_5839	AUCACAG	Mir-2	Lpo-Mir-2-P4i	AUCACAG	86441	6.31e-12	62.1
NMRB01000152.1_Notospermus_geniculatus_strain_Ushimado_scaffold152,_whole_genome_shotgun_sequence_5844	AUCACAG	Mir-2	Lan-Mir-2-o73	AUCACAG	87037	2.27e-11	60.2
NMRB01000152.1_Notospermus_geniculatus_strain_Ushimado_scaffold152,_whole_genome_shotgun_sequence_5848	GAAAGAC	Mir-71	Lan-Mir-71-P5	GAAAGAC	88136	1.39e-13	67.6
NMRB01000161.1_Notospermus_geniculatus_strain_Ushimado_scaffold161,_whole_genome_shotgun_sequence_6107	GAGACAG	Mir-1994	Cgi-Mir-1994-P1	GAGACAG	86957	4.91e-08	49.1
NMRB01000177.1_Notospermus_geniculatus_strain_Ushimado_scaffold177,_whole_genome_shotgun_sequence_6426	AGCACCA	Mir-29	Lan-Mir-29-P2j	AGCACCA	86207	2.27e-11	60.2
NMRB01000177.1_Notospermus_geniculatus_strain_Ushimado_scaffold177,_whole_genome_shotgun_sequence_6428	AGCACCA	Mir-29	Pfl-Mir-29-P1	AGCACCA	81967	1.47e-08	51.0
NMRB01000201.1_Notospermus_geniculatus_strain_Ushimado_scaffold201,_whole_genome_shotgun_sequence_7102	AGCACCA	Mir-29	Lan-Mir-29-P2j	AGCACCA	86207	2.27e-11	60.2
NMRB01000201.1_Notospermus_geniculatus_strain_Ushimado_scaffold201,_whole_genome_shotgun_sequence_7104	AGCACCA	Mir-29	Bge-Mir-29-P1l	AGCACCA	100000	1.90e-07	47.3
NMRB01000212.1_Notospermus_geniculatus_strain_Ushimado_scaffold212,_whole_genome_shotgun_sequence_7288	AAGGCAC	Mir-124	Lan-Mir-124	AAGGCAC	86207	6.62e-12	62.1
NMRB01000261.1_Notospermus_geniculatus_strain_Ushimado_scaffold261,_whole_genome_shotgun_sequence_8544	GACUAGA	Mir-279	Cgi-Mir-279	GACUAGA	86275	2.79e-10	56.5
NMRB01000265.1_Notospermus_geniculatus_strain_Ushimado_scaffold265,_whole_genome_shotgun_sequence_8633	GAACUGU	Mir-219	Pmi-Mir-219	GAACUGU	90323	1.83e-17	80.5
NMRB01000320.1_Notospermus_geniculatus_strain_Ushimado_scaffold320,_whole_genome_shotgun_sequence_10298	GAGUAUU	Mir-12	Cgi-Mir-12	GAGUAUU	92593	2.14e-16	76.8
NMRB01000380.1_Notospermus_geniculatus_strain_Ushimado_scaffold380,_whole_genome_shotgun_sequence_11915	AUCACAG	Mir-2	Lgi-Mir-2-o18	AUCACAG	88235	8.36e-11	58.4
NMRB01000380.1_Notospermus_geniculatus_strain_Ushimado_scaffold380,_whole_genome_shotgun_sequence_11924	AUCACAG	Mir-2	Lan-Mir-2-o71	AUCACAG	90000	1.80e-12	63.9
NMRB01000380.1_Notospermus_geniculatus_strain_Ushimado_scaffold380,_whole_genome_shotgun_sequence_11925	AUCACAG	Mir-2	Lan-Mir-2-o73	AUCACAG	86207	2.38e-11	60.2
NMRB01000380.1_Notospermus_geniculatus_strain_Ushimado_scaffold380,_whole_genome_shotgun_sequence_11928	AUCACAG	Mir-2	Lpo-Mir-2-P4i	AUCACAG	86885	5.11e-13	65.8
NMRB01000426.1_Notospermus_geniculatus_strain_Ushimado_scaffold426,_whole_genome_shotgun_sequence_13050	GACUAGA	Mir-279	Efe-Mir-279-o20	GACUAGA	95833	2.96e-05	39.9
NMRB01000449.1_Notospermus_geniculatus_strain_Ushimado_scaffold449,_whole_genome_shotgun_sequence_13613	UAAGUAC	Mir-252	Cte-Mir-252-P2	UAAGUAC	100000	2.23e-06	43.6
NMRB01000449.1_Notospermus_geniculatus_strain_Ushimado_scaffold449,_whole_genome_shotgun_sequence_13615	UAAGUAG	Mir-252	Lpo-Mir-252-P1e	UAAGUAG	87719	4.99e-13	65.8
NMRB01000451.1_Notospermus_geniculatus_strain_Ushimado_scaffold451,_whole_genome_shotgun_sequence_13662	UCGUUGU	Mir-76	Npo-Mir-76	UCGUUGU	100000	1.90e-07	47.3
NMRB01000470.1_Notospermus_geniculatus_strain_Ushimado_scaffold470,_whole_genome_shotgun_sequence_14113	UAAGUAC	Mir-252	Cte-Mir-252-P2	UAAGUAC	100000	2.23e-06	43.6
NMRB01000470.1_Notospermus_geniculatus_strain_Ushimado_scaffold470,_whole_genome_shotgun_sequence_14115	UAAGUAC	Mir-252	Cte-Mir-252-P2	UAAGUAC	100000	2.23e-06	43.6
NMRB01000470.1_Notospermus_geniculatus_strain_Ushimado_scaffold470,_whole_genome_shotgun_sequence_14117	UAAGUAG	Mir-252	Lpo-Mir-252-P1e	UAAGUAG	87719	4.99e-13	65.8
NMRB01000494.1_Notospermus_geniculatus_strain_Ushimado_scaffold494,_whole_genome_shotgun_sequence_14536	UGGUCCC	Mir-133	Lan-Mir-133	UGGUCCC	92188	9.22e-21	91.6
NMRB01000494.1_Notospermus_geniculatus_strain_Ushimado_scaffold494,_whole_genome_shotgun_sequence_14538	GGAAUGU	Mir-1	Pbv-Mir-1-P3	GGAAUGU	86667	1.75e-12	63.9
NMRB01000654.1_Notospermus_geniculatus_strain_Ushimado_scaffold654,_whole_genome_shotgun_sequence_17940	GAACUGU	Mir-219	Pmi-Mir-219	GAACUGU	90323	1.83e-17	80.5
NMRB01000662.1_Notospermus_geniculatus_strain_Ushimado_scaffold662,_whole_genome_shotgun_sequence_18050	GAGGUAG	Let-7	Lan-Let-7	GAGGUAG	88406	5.90e-18	82.4
NMRB01000754.1_Notospermus_geniculatus_strain_Ushimado_scaffold754,_whole_genome_shotgun_sequence_20344	UGAGCAA	Mir-87	Lgi-Mir-87-P1	UGAGCAA	83929	3.89e-09	52.8
NMRB01000754.1_Notospermus_geniculatus_strain_Ushimado_scaffold754,_whole_genome_shotgun_sequence_20348	UGAGCAA	Mir-87	Lpo-Mir-87-P2j	UGAGCAA	86207	8.36e-11	58.4
NMRB01000765.1_Notospermus_geniculatus_strain_Ushimado_scaffold765,_whole_genome_shotgun_sequence_20624	ACCCUGU	Mir-10	Cte-Mir-10-P7	ACCCUGU	85714	1.92e-12	63.9
NMRB01000819.1_Notospermus_geniculatus_strain_Ushimado_scaffold819,_whole_genome_shotgun_sequence_21651	GAGAUCA	Bantam	Csc-Bantam-P16	GAGAUCA	85455	2.72e-10	56.5
NMRB01000819.1_Notospermus_geniculatus_strain_Ushimado_scaffold819,_whole_genome_shotgun_sequence_21653	GAGAUCA	Bantam	Hme-Bantam	GAGAUCA	85185	4.17e-09	52.8
NMRB01000823.1_Notospermus_geniculatus_strain_Ushimado_scaffold823,_whole_genome_shotgun_sequence_21770	CAGCAGU	Mir-1992	Lgi-Mir-1992-P2	CAGCAGU	87273	2.32e-11	60.2
NMRB01001162.1_Notospermus_geniculatus_strain_Ushimado_scaffold1162,_whole_genome_shotgun_sequence_25710	AAAUGCA	Mir-277	Cte-Mir-277-P1	AAAUGCA	100000	6.35e-07	45.4
NMRB01001187.1_Notospermus_geniculatus_strain_Ushimado_scaffold1187,_whole_genome_shotgun_sequence_26006	GGACGGA	Mir-184	Hme-Mir-184	GGACGGA	84483	2.93e-10	56.5
NMRB01001187.1_Notospermus_geniculatus_strain_Ushimado_scaffold1187,_whole_genome_shotgun_sequence_26007	GGACGGA	Mir-184	Lan-Mir-184	GGACGGA	87500	6.31e-12	62.1
NMRB01001187.1_Notospermus_geniculatus_strain_Ushimado_scaffold1187,_whole_genome_shotgun_sequence_26012	GGACGGA	Mir-184	Hme-Mir-184	GGACGGA	84483	2.93e-10	56.5
NMRB01001187.1_Notospermus_geniculatus_strain_Ushimado_scaffold1187,_whole_genome_shotgun_sequence_26013	GGACGGA	Mir-184	Lan-Mir-184	GGACGGA	87500	6.31e-12	62.1
NMRB01001213.1_Notospermus_geniculatus_strain_Ushimado_scaffold1213,_whole_genome_shotgun_sequence_26251	GGACGGA	Mir-184	Lgi-Mir-184-P6	GGACGGA	82979	2.28e-06	43.6
NMRB01001262.1_Notospermus_geniculatus_strain_Ushimado_scaffold1262,_whole_genome_shotgun_sequence_26851	CCCUGAG	Mir-10	Xtr-Mir-10-P3d	CCCUGAG	100000	1.68e-07	47.3
NMRB01001262.1_Notospermus_geniculatus_strain_Ushimado_scaffold1262,_whole_genome_shotgun_sequence_26853	GAGGUAG	Let-7	Lan-Let-7	GAGGUAG	88406	5.90e-18	82.4
NMRB01002226.1_Notospermus_geniculatus_strain_Ushimado_scaffold2226,_whole_genome_shotgun_sequence_36874	UGUGCGU	Mir-210	Esc-Mir-210-P16	UGUGCGU	82692	2.12e-06	43.6
NMRB01002521.1_Notospermus_geniculatus_strain_Ushimado_scaffold2521,_whole_genome_shotgun_sequence_38687	ACCCUGU	Mir-10	Tca-Mir-10-P1-v2	ACCCUGU	100000	1.90e-07	47.3
NMRB01002613.1_Notospermus_geniculatus_strain_Ushimado_scaffold2613,_whole_genome_shotgun_sequence_39532	AUUGCAC	Mir-92	Xtr-Mir-92-P1a	AUUGCAC	80000	2.28e-06	43.6
NMRB01002664.1_Notospermus_geniculatus_strain_Ushimado_scaffold2664,_whole_genome_shotgun_sequence_39911	AUCACAG	Mir-2	Lgi-Mir-2-o18	AUCACAG	88235	8.36e-11	58.4
NMRB01003515.1_Notospermus_geniculatus_strain_Ushimado_scaffold3515,_whole_genome_shotgun_sequence_43828	AUUGCAC	Mir-92	Xtr-Mir-92-P1a	AUUGCAC	80000	2.28e-06	43.6
NMRB01003740.1_Notospermus_geniculatus_strain_Ushimado_scaffold3740,_whole_genome_shotgun_sequence_44401	GACUAGA	Mir-279	Isc-Mir-279	GACUAGA	82353	6.04e-07	45.4
NMRB01003740.1_Notospermus_geniculatus_strain_Ushimado_scaffold3740,_whole_genome_shotgun_sequence_44407	GACUAGA	Mir-279	Cgi-Mir-279	GACUAGA	86275	2.79e-10	56.5
NMRB01003818.1_Notospermus_geniculatus_strain_Ushimado_scaffold3818,_whole_genome_shotgun_sequence_44603	AAAUGCA	Mir-277	Cte-Mir-277-P1	AAAUGCA	100000	6.35e-07	45.4
NMRB01003818.1_Notospermus_geniculatus_strain_Ushimado_scaffold3818,_whole_genome_shotgun_sequence_44606	GGCAGUG	Mir-34	Hme-Mir-34-P12	GGCAGUG	86441	6.92e-12	62.1
NMRB01004296.1_Notospermus_geniculatus_strain_Ushimado_scaffold4296,_whole_genome_shotgun_sequence_45764	GAUAUGU	Mir-190	Cgi-Mir-190	GAUAUGU	87500	6.62e-12	62.1

## Sheet: Supplementary table S8
Supplementary table S8: list of novel miRNA families in Notospermus geniculatus; for each family it is reported the the seed sequence and the list of miRNA genes included in that family.
miRNA family	seed	List of miRNA genes	BLAST on L. longissimus genome
Novel Family 1	AACGAAA	NMRB01005527.1_Notospermus_geniculatus_strain_Ushimado_scaffold5527,_whole_genome_shotgun_sequence_47684 NMRB01005527.1_Notospermus_geniculatus_strain_Ushimado_scaffold5527,_whole_genome_shotgun_sequence_47688 NMRB01005527.1_Notospermus_geniculatus_strain_Ushimado_scaffold5527,_whole_genome_shotgun_sequence_47693 NMRB01005527.1_Notospermus_geniculatus_strain_Ushimado_scaffold5527,_whole_genome_sh…	NO
Novel Family 2	ACCCAAC/GCCCAAC/GUCCAAC	NMRB01000004.1_Notospermus_geniculatus_strain_Ushimado_scaffold4,_whole_genome_shotgun_sequence_144 NMRB01000004.1_Notospermus_geniculatus_strain_Ushimado_scaffold4,_whole_genome_shotgun_sequence_162 NMRB01000076.1_Notospermus_geniculatus_strain_Ushimado_scaffold76,_whole_genome_shotgun_sequence_2794 NMRB01000004.1_Notospermus_geniculatus_strain_Ushimado_scaffold4,_whole_genome_shotgun_sequence_1…	NO
Novel Family 3	GCCCAAC	NMRB01000004.1_Notospermus_geniculatus_strain_Ushimado_scaffold4,_whole_genome_shotgun_sequence_167 NMRB01000076.1_Notospermus_geniculatus_strain_Ushimado_scaffold76,_whole_genome_shotgun_sequence_2797	NO
Novel Family 4	AGGAUGU	NMRB01000824.1_Notospermus_geniculatus_strain_Ushimado_scaffold824,_whole_genome_shotgun_sequence_21795 NMRB01000824.1_Notospermus_geniculatus_strain_Ushimado_scaffold824,_whole_genome_shotgun_sequence_21799	YES
Novel Family 5	AGUUGCA	NMRB01001155.1_Notospermus_geniculatus_strain_Ushimado_scaffold1155,_whole_genome_shotgun_sequence_25652 NMRB01002238.1_Notospermus_geniculatus_strain_Ushimado_scaffold2238,_whole_genome_shotgun_sequence_36957	YES
Novel Family 6	AUGGCAC	NMRB01000231.1_Notospermus_geniculatus_strain_Ushimado_scaffold231,_whole_genome_shotgun_sequence_7807 NMRB01000231.1_Notospermus_geniculatus_strain_Ushimado_scaffold231,_whole_genome_shotgun_sequence_7813 NMRB01000231.1_Notospermus_geniculatus_strain_Ushimado_scaffold231,_whole_genome_shotgun_sequence_7815 NMRB01002591.1_Notospermus_geniculatus_strain_Ushimado_scaffold2591,_whole_genome_shotgun_…	YES
Novel Family 7	AUGGCAC	NMRB01000231.1_Notospermus_geniculatus_strain_Ushimado_scaffold231,_whole_genome_shotgun_sequence_7813 NMRB01002591.1_Notospermus_geniculatus_strain_Ushimado_scaffold2591,_whole_genome_shotgun_sequence_39377	YES
Novel Family 8	AUGGCAC	NMRB01000231.1_Notospermus_geniculatus_strain_Ushimado_scaffold231,_whole_genome_shotgun_sequence_7815 NMRB01002591.1_Notospermus_geniculatus_strain_Ushimado_scaffold2591,_whole_genome_shotgun_sequence_39379	NO
Novel Family 9	CCAGGCA	NMRB01000064.1_Notospermus_geniculatus_strain_Ushimado_scaffold64,_whole_genome_shotgun_sequence_2361 NMRB01000064.1_Notospermus_geniculatus_strain_Ushimado_scaffold64,_whole_genome_shotgun_sequence_2363	YES
Novel Family 10	CUCAACU	NMRB01000004.1_Notospermus_geniculatus_strain_Ushimado_scaffold4,_whole_genome_shotgun_sequence_155 NMRB01000004.1_Notospermus_geniculatus_strain_Ushimado_scaffold4,_whole_genome_shotgun_sequence_171 NMRB01000076.1_Notospermus_geniculatus_strain_Ushimado_scaffold76,_whole_genome_shotgun_sequence_2803	NO
Novel Family 11	CUGAUAU	NMRB01001254.1_Notospermus_geniculatus_strain_Ushimado_scaffold1254,_whole_genome_shotgun_sequence_26704 NMRB01002279.1_Notospermus_geniculatus_strain_Ushimado_scaffold2279,_whole_genome_shotgun_sequence_37110	NO
Novel Family 12	CUGGAAU	NMRB01001254.1_Notospermus_geniculatus_strain_Ushimado_scaffold1254,_whole_genome_shotgun_sequence_26704 NMRB01002279.1_Notospermus_geniculatus_strain_Ushimado_scaffold2279,_whole_genome_shotgun_sequence_37110	NO
Novel Family 13	CUGGAAU/CUGGGAU/CUGGUAU	NMRB01001254.1_Notospermus_geniculatus_strain_Ushimado_scaffold1254,_whole_genome_shotgun_sequence_26702 NMRB01002279.1_Notospermus_geniculatus_strain_Ushimado_scaffold2279,_whole_genome_shotgun_sequence_37108 NMRB01001254.1_Notospermus_geniculatus_strain_Ushimado_scaffold1254,_whole_genome_shotgun_sequence_26716 NMRB01001254.1_Notospermus_geniculatus_strain_Ushimado_scaffold1254,_whole_genome_sh…	YES
Novel Family 14	CUGGUAU	NMRB01001254.1_Notospermus_geniculatus_strain_Ushimado_scaffold1254,_whole_genome_shotgun_sequence_26724 NMRB01002279.1_Notospermus_geniculatus_strain_Ushimado_scaffold2279,_whole_genome_shotgun_sequence_37126	YES
Novel Family 15	CUGGUAU	NMRB01002279.1_Notospermus_geniculatus_strain_Ushimado_scaffold2279,_whole_genome_shotgun_sequence_37128 NMRB01001254.1_Notospermus_geniculatus_strain_Ushimado_scaffold1254,_whole_genome_shotgun_sequence_26726	YES
Novel Family 16	CUGUAAU	NMRB01000024.1_Notospermus_geniculatus_strain_Ushimado_scaffold24,_whole_genome_shotgun_sequence_1007 NMRB01000024.1_Notospermus_geniculatus_strain_Ushimado_scaffold24,_whole_genome_shotgun_sequence_1011	NO
Novel Family 17	CUGUUAU	NMRB01001254.1_Notospermus_geniculatus_strain_Ushimado_scaffold1254,_whole_genome_shotgun_sequence_26696 NMRB01002279.1_Notospermus_geniculatus_strain_Ushimado_scaffold2279,_whole_genome_shotgun_sequence_37102	NO
Novel Family 18	CUGUUAU	NMRB01001254.1_Notospermus_geniculatus_strain_Ushimado_scaffold1254,_whole_genome_shotgun_sequence_26708 NMRB01002279.1_Notospermus_geniculatus_strain_Ushimado_scaffold2279,_whole_genome_shotgun_sequence_37114	NO
Novel Family 19	GCCAUAU	NMRB01000795.1_Notospermus_geniculatus_strain_Ushimado_scaffold795,_whole_genome_shotgun_sequence_20951 NMRB01000795.1_Notospermus_geniculatus_strain_Ushimado_scaffold795,_whole_genome_shotgun_sequence_20959	NO
Novel Family 20	GCCCAAU	NMRB01000795.1_Notospermus_geniculatus_strain_Ushimado_scaffold795,_whole_genome_shotgun_sequence_20945 NMRB01000795.1_Notospermus_geniculatus_strain_Ushimado_scaffold795,_whole_genome_shotgun_sequence_20953	NO
Novel Family 21	GCCUUAU	NMRB01000795.1_Notospermus_geniculatus_strain_Ushimado_scaffold795,_whole_genome_shotgun_sequence_20947 NMRB01000795.1_Notospermus_geniculatus_strain_Ushimado_scaffold795,_whole_genome_shotgun_sequence_20955	NO
Novel Family 22	GGCUGUG	NMRB01002613.1_Notospermus_geniculatus_strain_Ushimado_scaffold2613,_whole_genome_shotgun_sequence_39530 NMRB01003515.1_Notospermus_geniculatus_strain_Ushimado_scaffold3515,_whole_genome_shotgun_sequence_43826	NO
Novel Family 23	GGUCAAC	NMRB01000004.1_Notospermus_geniculatus_strain_Ushimado_scaffold4,_whole_genome_shotgun_sequence_157 NMRB01000004.1_Notospermus_geniculatus_strain_Ushimado_scaffold4,_whole_genome_shotgun_sequence_173 NMRB01000076.1_Notospermus_geniculatus_strain_Ushimado_scaffold76,_whole_genome_shotgun_sequence_2805	NO
Novel Family 24	GUGAAUA	NMRB01000188.1_Notospermus_geniculatus_strain_Ushimado_scaffold188,_whole_genome_shotgun_sequence_6822 NMRB01000188.1_Notospermus_geniculatus_strain_Ushimado_scaffold188,_whole_genome_shotgun_sequence_6824	NO
Novel Family 25	GUUGUCC	NMRB01000991.1_Notospermus_geniculatus_strain_Ushimado_scaffold991,_whole_genome_shotgun_sequence_23697 NMRB01001012.1_Notospermus_geniculatus_strain_Ushimado_scaffold1012,_whole_genome_shotgun_sequence_23918	YES
Novel Family 26	UGACAGU	NMRB01000279.1_Notospermus_geniculatus_strain_Ushimado_scaffold279,_whole_genome_shotgun_sequence_9058 NMRB01000279.1_Notospermus_geniculatus_strain_Ushimado_scaffold279,_whole_genome_shotgun_sequence_9062	NO
Novel Family 27	GCCAAAU/GCUAAAU	NMRB01000795.1_Notospermus_geniculatus_strain_Ushimado_scaffold795,_whole_genome_shotgun_sequence_20949 NMRB01000795.1_Notospermus_geniculatus_strain_Ushimado_scaffold795,_whole_genome_shotgun_sequence_20957	NO
Novel Family 28	GUUUGAC	NMRB01000014.1_Notospermus_geniculatus_strain_Ushimado_scaffold14,_whole_genome_shotgun_sequence_631	YES
Novel Family 29	CAGGCAU	NMRB01000030.1_Notospermus_geniculatus_strain_Ushimado_scaffold30,_whole_genome_shotgun_sequence_1262	YES
Novel Family 30	CACCAAA	NMRB01000152.1_Notospermus_geniculatus_strain_Ushimado_scaffold152,_whole_genome_shotgun_sequence_5838	YES
Novel Family 31	CUGUUUU	NMRB01000201.1_Notospermus_geniculatus_strain_Ushimado_scaffold201,_whole_genome_shotgun_sequence_7102	YES
Novel Family 32	UGGUUUU	NMRB01000201.1_Notospermus_geniculatus_strain_Ushimado_scaffold201,_whole_genome_shotgun_sequence_7104	YES
Novel Family 33	CGUUCAC	NMRB01000212.1_Notospermus_geniculatus_strain_Ushimado_scaffold212,_whole_genome_shotgun_sequence_7288	YES
Novel Family 34	GGUUUUG	NMRB01000267.1_Notospermus_geniculatus_strain_Ushimado_scaffold267,_whole_genome_shotgun_sequence_8670	YES
Novel Family 35	UCCUAUA	NMRB01000688.1_Notospermus_geniculatus_strain_Ushimado_scaffold688,_whole_genome_shotgun_sequence_18801	YES
Novel Family 36	CUUCAAC	NMRB01000697.1_Notospermus_geniculatus_strain_Ushimado_scaffold697,_whole_genome_shotgun_sequence_18912	YES

## Sheet: supplementary table S9
Species	Data	Accession
Haliotis rufescens	NCBI Ref.	GCF_023055435.1
Mizuhopecten yessoensis	NCBI Ref.	GCF_002113885.1
Gigantopelta aegis	NCBI Ref.	GCA_016097555.1
Pecten maximus	NCBI Ref.	GCF_902652985.1		Supplementary table S9. Accession numbers of the NCBI RefSeq proteomes, genome assemblies and transcriptomes used.
Pomacea canaliculata	NCBI Ref.	GCF_003073045.1
Crassostrea virginica	NCBI Ref.	GCF_002022765.2
Aplysia californica	NCBI Ref.	GCF_000002075.1
Ostrea edulis	NCBI Ref.	GCF_023158985.2
Lottia gigantea	NCBI Ref.	GCF_000327385.1
Mercenaria mercenaria	NCBI Ref.	GCF_014805675.1
Octopus bimaculoides	NCBI Ref.	GCF_001194135.2
Patella vulgata	NCBI Ref.	GCF_932274485.1
Biomphalaria glabrata	NCBI Ref.	GCF_000457365.1
Saccostrea glomerata	NCBI Ref.	GCA_003671525.1
Acanthopleura granulata	Assemb.	GCA_016165875.1
Euprymna scolopes	Assemb.	GCA_024364805.1
Alitta virens	Assemb.	GCA_932294295.1
Piscicola geometra	Assemb.	GCA_943735955.1
Helobdella robusta	NCBI Ref.	GCF_000326865.1
Lingula anatina	NCBI Ref.	GCF_001039355.2
Hemithiris psittacea	Transc.	SRX731469
Phoronis australis	Assemb.	GCA_002633005.1
Phoronis vancouverensis	Transc.	SRX731474
Notospermus geniculatus	Assemb.	GCA_002633025.1
Lineus longissimus	Assemb.	GCA_910592395.2
Tubulanus polymorphus	Transc.	SRR1275406
Malacobdella grossa	Transc.	SRX731465
Paranemertes peregrina	Transc.	SRX731466
Cryptosula pallasiana	Assemb.	GCA_945261195.1
Cristatella mucedo	Assemb.	GCA_009760855.2
Membranipora membranacea	Assemb.	GCA_914767715.1
Bugulina stolonifera	Assemb.	GCA_935421135.1
Bugula neritina	Assemb.	GCA_010799875.2
Pedicellina cernua	Transc.	https://datadryad.org/stash/dataset/doi:10.5061/dryad.30k4v
Adineta ricciae	Assemb.	GCA_900240375.1
Pomphorhynchus laevis	Assemb.	GCA_012934845.2
Brachionus asplanchnoidis	Assemb.	GCA_025491095.1
Echinorhynchus gadi	Transc.	SRR2131254
Echinococcus granulosus	NCBI Ref.	GCF_000524195.1
Schistosoma haematobium	NCBI Ref.	GCF_000699445.3
Opisthorchis viverrini	NCBI Ref.	GCF_000715545.1
Taenia pisifromis	Assemb.	GCA_023968675.1
Schmidtea mediterranea	Assemb.	GCA_022537955.1
Gallus gallus	NCBI Ref.	GCF_016699485.2
Danio rerio	NCBI Ref.	GCF_000002035.6
Asterias rubens	NCBI Ref.	GCF_902459465.1
Anopheles aquasalis	NCBI Ref.	GCF_943734665.1
Strongyloides ratti	NCBI Ref.	GCF_001040885.1
Acropora muricata	Assemb.	GCA_014634545.1

## Sheet: Supplementary table S10
Supplementary table S10: impact of the masking step on the Argonaute and DICER alignments with different masking tools. For both datasets, we report the length of the alignment before and after masking, using two different tools. Moreover, we report the ML-trees in the newick format inferred from the two masked alignments.
Dataset	Length before maksing	Length after Gblocks	Length after ClipKIT	Newick tree Gblocks	Newick tree ClipKIT
Argonaute proteins	6680	399	3883	((Q6T6J9_T_brucei_PIWI:4.0751,Q6T6K0_T_brucei_AGO:5.01581):0.704805,((((O62275_C_elegans_WAGO4:0.401639,Q21770_C_elegans_WAGO1:0.393586)99.7/100:0.947473,(XP_024501380.1_Strongyloides_ratti:0.522895,((XP_024509277.1_Strongyloides_ratti:1.0051e-006,XP_024509292.1_Strongyloides_ratti:0.0281123)81.3/100:0.0097852,XP_024509323.1_Strongyloides_ratti:0.0165426)99.9/100:0.681421)99.4/100:0.859522)97.5/1…	(Q6T6J9_T_brucei_PIWI:9.9998364313,Q6T6K0_T_brucei_AGO:9.9289356713,(((((((((((((((((((Q9UL18_H_sapiens_AGO1:0.0000022051,NP_001304141.1_Argo1_Gallus_ga:0.0026813204)91.7/100:0.0265248118,XP_005158529.2_Argo1_Danio_re:0.0556728178)100/100:0.1764277303,((Q9H9G7_H_sapiens_AGO3:0.0100341852,NP_001026071.2_Argo3_Gallus_ga:0.0034210952)87.7/100:0.0235845947,(NP_001289161.1_Argo3_Danio_re:0.0209796150,…
DICER proteins	7992	623	5969	(Anopheles_gambiae_dicer2__Ag_AGAP012289_:0.1994953802,((Drosophila_melanogaster_dicer2__Dm_Dicer_2_:0.1982787814,Drosophila_pseudoobscura_dicer2__Dpse_GA19635_:0.1778118038)100/100:0.8783273333,((Tribolium_castaneum_dicer2__Tc_Dicer_2_:0.6754292467,Bombyx_mori_dicer2__Bm_dicer_2_:0.7595400359)85.1/55:0.0983256716,((((((((((((Homo_sapiens_dicer1__Hs_DICER1_:0.0000029116,((Gallus_gallus_dicer1__Gg…	(Anopheles_gambiae_dicer2__Ag_AGAP012289_:0.9252073943,((Drosophila_melanogaster_dicer2__Dm_Dicer_2_:0.8675439306,Drosophila_pseudoobscura_dicer2__Dpse_GA19635_:0.6887901531)100:3.9597047660,((Tribolium_castaneum_dicer2__Tc_Dicer_2_:3.4626657660,(Bombyx_mori_dicer2__Bm_dicer_2_:3.7189790535,(Nasonia_vitripinnis_dicer2__Nvi_001602524_:1.5103769205,(Harpegnathos_saltator_dicer2__Hsa_EFN79336_:1.160…

[truncated: 1 more sheets: supplementary table S11]
